# Supplementary material for: The accessory parotid gland and facial process of the parotid gland on computed tomography
Source: PLoS One. 2017 Sep 15;12(9):e0184633. doi: 10.1371/journal.pone.0184633 (PMC5600370; doi:10.1371/journal.pone.0184633)
Supplement: S1 File — (XLSX) [file pone.0184633.s001.xlsx]

## Sheet: Sheet1
Number	sex	age	AP	FP	AP or FP	AP location or FP Extent	AP size (long)	AP size (short)	AP D	Left AP	Left FP	AP location or FP Extent	L-AP size (long)	L-AP size (short)	L-AP D
1	2	0	0	0	0	0	0	0	0	0	0	0	0	0	0
2	1	0	0	0	0	0	0	0	0	0	0	0	0	0	0
3	2	2	0	0	0	0	0	0	0	0	0	0	0	0	0
4	1	2	1	0	1	1	12.5	8.3	7.7	0	0	0	0	0	0
5	2	2	1	0	1	2	7.7	2.8	6.8	0	0	0	0	0	0
6	1	2	0	1	1	2	0	0	0	0	1	2	0	0	0
7	1	2	0	1	1	2	0	0	0	1	0	2	14	8.4	2.3
8	2	2	0	1	1	2	0	0	0	1	0	2	14.6	5.4	2.8
9	1	3	0	0	0	0	0	0	0	0	0	0	0	0	0
10	1	3	0	0	0	0	0	0	0	0	0	0	0	0	0
11	2	3	0	0	0	0	0	0	0	0	0	0	0	0	0
12	1	3	0	0	0	0	0	0	0	0	0	0	0	0	0
13	1	3	0	0	0	0	0	0	0	0	0	0	0	0	0
14	1	3	0	0	0	0	0	0	0	0	0	0	0	0	0
15	2	3	0	1	1	2	0	0	0	0	0	0	0	0	0
16	2	3	1	0	1	2	13.2	4.1	3	0	0	0	0	0	0
17	1	3	0	0	0	0	0	0	0	0	1	2	0	0	0
18	1	3	0	1	1	2	0	0	0	0	1	2	0	0	0
19	1	3	0	1	1	2	0	0	0	0	1	2	0	0	0
20	2	3	0	1	1	2	0	0	0	1	0	2	12.1	6.8	5.2
21	2	4	0	0	0	0	0	0	0	0	0	0	0	0	0
22	1	4	0	0	0	0	0	0	0	0	0	0	0	0	0
23	1	4	0	0	0	0	0	0	0	0	0	0	0	0	0
24	1	4	0	0	0	0	0	0	0	0	0	0	0	0	0
25	2	4	0	0	0	0	0	0	0	0	0	0	0	0	0
26	2	4	0	0	0	0	0	0	0	0	0	0	0	0	0
27	1	4	0	0	0	0	0	0	0	0	0	0	0	0	0
28	1	4	0	0	0	0	0	0	0	0	0	0	0	0	0
29	2	4	0	1	1	2	0	0	0	0	0	0	0	0	0
30	1	4	1	0	1	2	12.1	4.5	13.5	0	0	0	0	0	0
31	1	4	1	0	1	1	9.5	5.2	8.9	0	0	0	0	0	0
32	2	4	1	0	1	2	9.4	6.5	15.5	0	0	0	0	0	0
33	1	4	0	1	1	2	0	0	0	0	1	2	0	0	0
34	2	5	0	0	0	0	0	0	0	0	0	0	0	0	0
35	1	5	0	0	0	0	0	0	0	0	0	0	0	0	0
36	1	5	0	0	0	0	0	0	0	0	0	0	0	0	0
37	1	5	0	0	0	0	0	0	0	0	0	0	0	0	0
38	2	5	0	0	0	0	0	0	0	0	0	0	0	0	0
39	1	5	0	0	0	0	0	0	0	0	0	0	0	0	0
40	1	5	0	0	0	0	0	0	0	0	0	0	0	0	0
41	1	5	0	0	0	0	0	0	0	0	0	0	0	0	0
42	1	5	0	1	1	2	0	0	0	0	0	0	0	0	0
43	1	5	1	0	1	1	10.6	4.5	8.3	0	0	0	0	0	0
44	1	5	0	0	0	0	0	0	0	0	1	2	0	0	0
45	1	5	0	1	1	2	0	0	0	0	1	2	0	0	0
46	2	5	0	1	1	2	0	0	0	0	1	2	0	0	0
47	2	5	1	0	1	2	15.5	4.5	5.2	0	1	2	0	0	0
48	2	5	0	0	0	0	0	0	0	1	0	2	13.8	4.3	12.3
49	1	5	0	1	1	2	0	0	0	1	0	3	6.6	5.4	37
50	2	6	0	0	0	0	0	0	0	0	0	0	0	0	0
51	2	6	0	0	0	0	0	0	0	0	0	0	0	0	0
52	2	6	0	0	0	0	0	0	0	0	0	0	0	0	0
53	1	6	0	0	0	0	0	0	0	0	0	0	0	0	0
54	1	6	0	0	0	0	0	0	0	0	0	0	0	0	0
55	1	6	0	0	0	0	0	0	0	0	0	0	0	0	0
56	1	6	0	0	0	0	0	0	0	0	0	0	0	0	0
57	2	6	1	0	1	2	9.5	4.9	18.6	0	0	0	0	0	0
58	1	6	1	0	1	3	14.2	4.8	26.5	0	0	0	0	0	0
59	1	6	0	0	0	0	0	0	0	0	1	2	0	0	0
60	1	6	0	0	0	0	0	0	0	0	1	2	0	0	0
61	1	6	0	1	1	2	0	0	0	0	1	2	0	0	0
62	2	6	0	0	0	0	0	0	0	1	0	1	5.8	2.5	5.2
63	1	6	0	0	0	0	0	0	0	1	0	2	9.6	4.1	8.8
64	2	6	0	1	1	2	0	0	0	1	0	2	7.5	3.7	4.6
65	1	6	1	0	1	2	11.4	7.8	6.4	1	0	2	12.8	4.5	3.4
66	2	6	1	0	1	2	16.7	8.7	4.3	1	0	2	21.6	7.6	1.7
67	2	6	1	0	1	2	17.2	7.3	3.3	1	0	2	22.6	5.8	1
68	1	7	0	0	0	0	0	0	0	0	0	0	0	0	0
69	1	7	0	0	0	0	0	0	0	0	0	0	0	0	0
70	2	7	0	0	0	0	0	0	0	0	0	0	0	0	0
71	1	7	0	0	0	0	0	0	0	0	0	0	0	0	0
72	1	7	0	0	0	0	0	0	0	0	0	0	0	0	0
73	1	7	1	0	1	2	13	4.2	10.9	0	0	0	0	0	0
74	2	7	0	1	1	2	0	0	0	0	1	2	0	0	0
75	1	7	1	0	1	2	20.3	5.8	6	1	0	2	23.1	5.1	9.8
76	1	8	0	0	0	0	0	0	0	0	0	0	0	0	0
77	2	8	0	0	0	0	0	0	0	0	0	0	0	0	0
78	1	8	0	0	0	0	0	0	0	0	0	0	0	0	0
79	2	8	0	0	0	0	0	0	0	0	0	0	0	0	0
80	1	8	0	0	0	0	0	0	0	0	0	0	0	0	0
81	2	8	0	0	0	0	0	0	0	0	0	0	0	0	0
82	1	8	0	0	0	0	0	0	0	0	0	0	0	0	0
83	2	8	0	0	0	0	0	0	0	0	0	0	0	0	0
84	1	8	0	0	0	0	0	0	0	0	0	0	0	0	0
85	2	8	0	0	0	0	0	0	0	0	0	0	0	0	0
86	2	8	0	0	0	0	0	0	0	0	0	0	0	0	0
87	1	8	1	0	1	2	13.1	4.1	13.7	0	0	0	0	0	0
88	2	8	1	0	1	2	13.3	4.8	12	1	0	2	21.9	5.7	11
89	2	9	0	0	0	0	0	0	0	0	0	0	0	0	0
90	1	9	0	0	0	0	0	0	0	0	0	0	0	0	0
91	1	9	0	0	0	0	0	0	0	0	0	0	0	0	0
92	1	9	0	1	1	2	0	0	0	0	0	0	0	0	0
93	1	9	1	0	1	2	13.8	4	12.7	0	0	0	0	0	0
94	1	9	0	0	0	0	0	0	0	0	1	2	0	0	0
95	1	9	0	0	0	0	0	0	0	0	1	2	0	0	0
96	1	9	0	0	0	0	0	0	0	0	1	2	0	0	0
97	1	9	0	1	1	2	0	0	0	0	1	2	0	0	0
98	1	9	0	1	1	2	0	0	0	0	1	2	0	0	0
99	1	9	1	0	1	2	18.2	4.4	9.4	1	0	2	19.1	4.2	8
100	2	9	0	0	0	0	0	0	0	0	0	0	0	0	0
1	2	10	1	0	1	2	8.4	3.8	22.9	0	0	0	0	0	0
2	2	10	1	0	1	1	9.8	3.7	5.6	0	0	0	0	0	0
3	1	10	0	1	1	2	0	0	0	0	1	2	0	0	0
4	2	10	0	0	0	0	0	0	0	1	0	2	14.2	3.3	2.9
5	2	11	0	0	0	0	0	0	0	0	0	0	0	0	0
6	2	11	0	0	0	0	0	0	0	0	0	0	0	0	0
7	2	11	0	0	0	0	0	0	0	0	0	0	0	0	0
8	2	11	0	0	0	0	0	0	0	0	0	0	0	0	0
9	2	11	0	1	1	2	0	0	0	0	1	2	0	0	0
10	1	11	0	1	1	2	0	0	0	1	0	2	11.7	4.2	15.7
11	1	11	1	0	1	2	9.3	5.4	16.1	1	0	1	9.8	3.3	9.4
12	2	11	1	0	1	2	17.5	3.9	8.9	1	0	1	14.3	3.7	12.3
13	1	12	0	0	0	0	0	0	0	0	0	0	0	0	0
14	1	12	0	0	0	0	0	0	0	0	0	0	0	0	0
15	1	12	0	0	0	0	0	0	0	0	0	0	0	0	0
16	1	12	0	0	0	0	0	0	0	1	0	2	12.3	4.2	11.7
17	2	12	1	0	1	2	13.4	4.8	7.8	1	0	2	9.1	5.4	14.3
18	1	13	0	0	0	0	0	0	0	0	0	0	0	0	0
19	2	13	0	0	0	0	0	0	0	0	0	0	0	0	0
20	1	13	0	1	1	2	0	0	0	0	0	0	0	0	0
21	1	13	1	0	1	2	14	5.3	14.9	0	0	0	0	0	0
22	1	13	1	0	1	2	19	5.9	1.3	1	0	2	22.5	6.6	1.5
23	2	13	1	0	1	2	15.3	4.4	6.6	1	0	2	17.1	4.5	9.1
24	2	14	0	0	0	0	0	0	0	0	0	0	0	0	0
25	1	14	0	0	0	0	0	0	0	0	0	0	0	0	0
26	1	14	0	0	0	0	0	0	0	0	0	0	0	0	0
27	1	14	0	0	0	0	0	0	0	0	0	0	0	0	0
28	2	14	0	0	0	0	0	0	0	0	0	0	0	0	0
29	2	14	0	0	0	0	0	0	0	0	0	0	0	0	0
30	2	14	0	0	0	0	0	0	0	0	0	0	0	0	0
31	1	14	0	1	1	2	0	0	0	0	0	0	0	0	0
32	1	14	0	1	1	3	0	0	0	0	0	0	0	0	0
33	1	14	0	0	0	0	0	0	0	0	1	2	0	0	0
34	2	14	0	0	0	0	0	0	0	0	1	2	0	0	0
35	2	14	0	1	1	2	0	0	0	0	1	2	0	0	0
36	2	14	0	1	1	2	0	0	0	1	0	1	9	3.8	7.9
37	1	15	0	0	0	0	0	0	0	0	0	0	0	0	0
38	2	15	0	0	0	0	0	0	0	0	0	0	0	0	0
39	1	15	0	0	0	0	0	0	0	0	0	0	0	0	0
40	1	15	0	0	0	0	0	0	0	0	0	0	0	0	0
41	2	15	0	0	0	0	0	0	0	0	0	0	0	0	0
42	2	15	0	0	0	0	0	0	0	0	0	0	0	0	0
43	2	15	0	0	0	0	0	0	0	0	0	0	0	0	0
44	2	15	0	1	1	2	0	0	0	0	0	0	0	0	0
45	2	15	0	0	0	0	0	0	0	0	1	2	0	0	0
46	2	15	0	0	0	0	0	0	0	0	1	2	0	0	0
47	2	15	0	1	1	2	0	0	0	0	1	1	0	0	0
48	2	15	1	0	1	2	12.6	4.3	8.8	0	1	2	0	0	0
49	1	16	0	0	0	0	0	0	0	0	0	0	0	0	0
50	1	16	0	0	0	0	0	0	0	0	0	0	0	0	0
51	1	16	0	0	0	0	0	0	0	0	0	0	0	0	0
52	2	16	0	0	0	0	0	0	0	0	0	0	0	0	0
53	2	16	0	0	0	0	0	0	0	0	0	0	0	0	0
54	2	16	0	0	0	0	0	0	0	0	0	0	0	0	0
55	1	16	0	1	1	2	0	0	0	0	0	0	0	0	0
56	1	16	1	0	1	2	9.8	6	22.2	0	0	0	0	0	0
57	1	16	0	1	1	2	0	0	0	0	1	2	0	0	0
58	1	16	0	1	1	2	0	0	0	0	1	2	0	0	0
59	2	16	1	0	1	2	8	2.5	25.2	1	0	2	16	4.2	19.1
60	2	17	0	0	0	0	0	0	0	0	0	0	0	0	0
61	1	17	0	0	0	0	0	0	0	0	0	0	0	0	0
62	1	17	0	0	0	0	0	0	0	0	0	0	0	0	0
63	2	17	0	0	0	0	0	0	0	0	0	0	0	0	0
64	2	17	0	0	0	0	0	0	0	0	0	0	0	0	0
65	2	17	0	0	0	0	0	0	0	0	0	0	0	0	0
66	2	17	0	0	0	0	0	0	0	0	0	0	0	0	0
67	1	17	1	0	1	1	11.1	3	7.6	0	0	0	0	0	0
68	2	17	1	0	1	2	13.3	4.4	10.2	0	0	0	0	0	0
69	1	17	0	1	1	2	0	0	0	0	1	2	0	0	0
70	1	17	0	1	1	2	0	0	0	0	1	2	0	0	0
71	2	17	0	1	1	2	0	0	0	0	1	2	0	0	0
72	2	17	0	1	1	3	0	0	0	0	1	3	0	0	0
73	1	17	0	0	0	0	0	0	0	1	0	1	8.9	2.9	9.6
74	2	17	1	0	1	2	14.8	4.1	18.1	1	0	2	9.6	3.1	15.7
75	1	18	0	0	0	0	0	0	0	0	0	0	0	0	0
76	1	18	0	0	0	0	0	0	0	0	0	0	0	0	0
77	1	18	0	0	0	0	0	0	0	0	0	0	0	0	0
78	2	18	0	0	0	0	0	0	0	0	0	0	0	0	0
79	2	18	0	0	0	0	0	0	0	0	0	0	0	0	0
80	2	18	0	1	1	2	0	0	0	0	0	0	0	0	0
81	1	18	1	0	1	2	9.7	4.5	5.3	0	0	0	0	0	0
82	2	18	1	0	1	2	11.6	2.6	7.5	0	0	0	0	0	0
83	1	18	0	1	1	2	0	0	0	0	1	2	0	0	0
84	1	18	0	1	1	2	0	0	0	0	1	2	0	0	0
85	1	18	0	1	1	2	0	0	0	0	1	2	0	0	0
86	2	18	0	1	1	2	0	0	0	0	1	2	0	0	0
87	1	18	0	0	0	0	0	0	0	1	0	2	12.8	4.8	18.9
88	2	18	0	0	0	0	0	0	0	1	0	1	7.8	7.6	4
89	1	19	0	0	0	0	0	0	0	0	0	0	0	0	0
90	1	19	0	0	0	0	0	0	0	0	0	0	0	0	0
91	1	19	0	0	0	0	0	0	0	0	0	0	0	0	0
92	2	19	0	0	0	0	0	0	0	0	0	0	0	0	0
93	2	19	0	0	0	0	0	0	0	0	0	0	0	0	0
94	1	19	0	0	0	0	0	0	0	0	1	2	0	0	0
95	2	19	0	0	0	0	0	0	0	0	1	2	0	0	0
96	2	19	0	1	1	2	0	0	0	0	1	2	0	0	0
97	2	19	0	1	1	2	0	0	0	0	1	2	0	0	0
98	2	19	0	1	1	2	0	0	0	0	1	2	0	0	0
99	1	19	0	0	0	0	0	0	0	1	0	2	15.9	5	20.9
100	2	19	0	0	0	0	0	0	0	1	0	2	13.1	3.6	14.6
1	2	20	0	0	0	0	0	0	0	0	0	0	0	0	0
2	1	20	0	0	0	0	0	0	0	0	0	0	0	0	0
3	1	20	0	0	0	0	0	0	0	0	0	0	0	0	0
4	2	20	0	1	1	2	0	0	0	0	0	0	0	0	0
5	1	20	0	1	1	3	0	0	0	0	1	3	0	0	0
6	2	20	0	0	0	0	0	0	0	1	0	2	26.3	6.9	3.3
7	2	20	0	0	0	0	0	0	0	1	0	2	22.6	7	17.9
8	1	20	1	0	1	2	20.1	5.6	11.9	1	0	2	21.5	5	17.9
9	2	21	0	0	0	0	0	0	0	0	0	0	0	0	0
10	2	21	0	0	0	0	0	0	0	0	0	0	0	0	0
11	1	21	0	0	0	0	0	0	0	0	0	0	0	0	0
12	1	21	0	0	0	0	0	0	0	0	0	0	0	0	0
13	2	21	0	1	1	2	0	0	0	0	0	0	0	0	0
14	1	21	0	1	1	2	0	0	0	0	0	0	0	0	0
15	2	21	0	1	1	2	0	0	0	0	1	2	0	0	0
16	2	22	0	0	0	0	0	0	0	0	0	0	0	0	0
17	1	22	0	0	0	0	0	0	0	0	0	0	0	0	0
18	1	22	0	0	0	0	0	0	0	0	0	0	0	0	0
19	1	22	0	0	0	0	0	0	0	0	0	0	0	0	0
20	1	22	1	0	1	2	14.9	4.3	7.4	0	0	0	0	0	0
21	1	22	0	1	1	2	0	0	0	0	0	0	0	0	0
22	1	22	0	0	0	0	0	0	0	0	1	2	0	0	0
23	2	22	0	1	1	3	0	0	0	0	1	2	0	0	0
24	1	22	0	1	1	2	0	0	0	0	1	2	0	0	0
25	1	22	0	1	1	2	0	0	0	0	1	2	0	0	0
26	2	23	0	0	0	0	0	0	0	0	0	0	0	0	0
27	2	23	0	0	0	0	0	0	0	0	0	0	0	0	0
28	2	23	0	0	0	0	0	0	0	0	0	0	0	0	0
29	1	23	0	0	0	0	0	0	0	0	0	0	0	0	0
30	1	23	0	0	0	0	0	0	0	0	0	0	0	0	0
31	1	23	0	0	0	0	0	0	0	0	0	0	0	0	0
32	2	23	0	1	1	2	0	0	0	0	1	2	0	0	0
33	1	23	0	1	1	2	0	0	0	0	1	2	0	0	0
34	1	23	0	1	1	3	0	0	0	0	1	2	0	0	0
35	1	23	0	1	1	2	0	0	0	0	1	2	0	0	0
36	1	23	1	0	1	2	13.3	6.1	10.2	0	1	2	0	0	0
37	2	24	0	0	0	0	0	0	0	0	0	0	0	0	0
38	1	24	0	0	0	0	0	0	0	0	0	0	0	0	0
39	1	24	0	0	0	0	0	0	0	0	0	0	0	0	0
40	2	24	0	1	1	2	0	0	0	0	0	0	0	0	0
41	2	24	0	1	1	2	0	0	0	0	1	2	0	0	0
42	1	24	0	1	1	2	0	0	0	0	1	2	0	0	0
43	2	24	1	0	1	2	11.1	6	2	0	1	2	0	0	0
44	2	24	0	0	0	0	0	0	0	0	1	3	0	0	0
45	2	25	0	0	0	0	0	0	0	0	0	0	0	0	0
46	1	25	0	0	0	0	0	0	0	0	0	0	0	0	0
47	1	25	0	0	0	0	0	0	0	0	0	0	0	0	0
48	1	25	0	0	0	0	0	0	0	0	0	0	0	0	0
49	1	25	1	0	1	2	29.4	6	2.2	0	0	0	0	0	0
50	2	25	0	1	1	2	0	0	0	0	1	2	0	0	0
51	2	25	0	0	0	0	0	0	0	0	1	2	0	0	0
52	2	26	0	0	0	0	0	0	0	0	0	0	0	0	0
53	2	26	0	0	0	0	0	0	0	0	0	0	0	0	0
54	2	26	0	0	0	0	0	0	0	0	0	0	0	0	0
55	1	26	0	0	0	0	0	0	0	0	0	0	0	0	0
56	2	26	0	1	1	2	0	0	0	0	0	0	0	0	0
57	1	26	0	1	1	2	0	0	0	0	0	0	0	0	0
58	2	26	0	1	1	2	0	0	0	0	1	3	0	0	0
59	1	26	0	1	1	2	0	0	0	0	1	2	0	0	0
60	2	26	1	0	1	2	13.5	5.1	15.4	0	1	2	0	0	0
61	1	26	0	0	0	0	0	0	0	1	0	2	26.4	7.8	2.8
62	2	27	0	0	0	0	0	0	0	0	0	0	0	0	0
63	2	27	0	0	0	0	0	0	0	0	0	0	0	0	0
64	1	27	0	0	0	0	0	0	0	0	0	0	0	0	0
65	1	27	0	0	0	0	0	0	0	0	0	0	0	0	0
66	1	27	0	0	0	0	0	0	0	0	0	0	0	0	0
67	2	27	0	0	0	0	0	0	0	0	0	0	0	0	0
68	2	27	0	0	0	0	0	0	0	0	0	0	0	0	0
69	2	27	0	1	1	2	0	0	0	0	0	0	0	0	0
70	1	27	0	1	1	2	0	0	0	0	0	0	0	0	0
71	1	27	0	1	1	2	0	0	0	0	0	0	0	0	0
72	2	27	1	0	1	2	17	4.8	14.6	0	0	0	0	0	0
73	2	27	0	0	0	0	0	0	0	0	1	2	0	0	0
74	1	27	0	0	0	0	0	0	0	0	1	2	0	0	0
75	2	27	0	1	1	2	0	0	0	0	1	2	0	0	0
76	2	27	0	1	1	3	0	0	0	0	1	3	0	0	0
77	1	27	0	1	1	2	0	0	0	0	1	2	0	0	0
78	1	27	0	1	1	2	0	0	0	1	0	2	14.9	3.2	14.1
79	2	28	0	1	1	2	0	0	0	0	0	0	0	0	0
80	2	28	0	0	0	0	0	0	0	0	0	0	0	0	0
81	1	28	0	0	0	0	0	0	0	0	0	0	0	0	0
82	1	28	0	0	0	0	0	0	0	0	0	0	0	0	0
83	2	28	0	1	1	2	0	0	0	0	0	0	0	0	0
84	1	28	0	1	1	2	0	0	0	0	0	0	0	0	0
85	2	28	0	1	1	2	0	0	0	0	0	0	0	0	0
86	2	28	1	0	1	2	16.8	5.5	18.1	0	0	0	0	0	0
87	2	28	0	0	0	0	0	0	0	0	1	2	0	0	0
88	2	28	0	1	1	2	0	0	0	0	1	2	0	0	0
89	2	28	0	0	0	0	0	0	0	1	0	2	16.8	5.5	8.8
90	2	29	0	0	0	0	0	0	0	0	0	0	0	0	0
91	2	29	0	0	0	0	0	0	0	0	0	0	0	0	0
92	2	29	0	0	0	0	0	0	0	0	0	0	0	0	0
93	2	29	0	0	0	0	0	0	0	0	0	0	0	0	0
94	2	29	0	0	0	0	0	0	0	0	0	0	0	0	0
95	1	29	0	0	0	0	0	0	0	0	0	0	0	0	0
96	1	29	0	0	0	0	0	0	0	0	0	0	0	0	0
97	2	29	0	1	1	2	0	0	0	0	0	0	0	0	0
98	2	29	0	0	0	0	0	0	0	0	1	2	0	0	0
99	1	29	1	0	1	2	24.4	6.5	8.2	0	1	2	0	0	0
100	2	29	0	0	0	0	0	0	0	1	0	2	12.4	6.3	6.8
1	1	30	0	0	0	0	0	0	0	0	0	0	0	0	0
2	1	30	0	0	0	0	0	0	0	0	0	0	0	0	0
3	2	30	0	0	0	0	0	0	0	0	0	0	0	0	0
4	2	30	0	0	0	0	0	0	0	0	0	0	0	0	0
5	2	30	0	0	0	0	0	0	0	0	0	0	0	0	0
6	1	30	0	0	0	0	0	0	0	0	0	0	0	0	0
7	1	30	0	1	1	2	0	0	0	0	0	0	0	0	0
8	1	30	0	1	1	3	0	0	0	0	1	2	0	0	0
9	1	30	0	1	1	2	0	0	0	0	1	2	0	0	0
10	2	30	1	0	1	2	15.8	3.3	15	1	0	2	16.4	4.9	18
11	2	31	0	0	0	0	0	0	0	0	0	0	0	0	0
12	2	31	0	0	0	0	0	0	0	0	0	0	0	0	0
13	2	31	0	0	0	0	0	0	0	0	0	0	0	0	0
14	1	31	0	0	0	0	0	0	0	0	0	0	0	0	0
15	1	31	0	0	0	0	0	0	0	0	1	2	0	0	0
16	2	31	0	1	1	2	0	0	0	0	1	2	0	0	0
17	1	31	0	1	1	3	0	0	0	0	1	2	0	0	0
18	2	31	0	0	0	0	0	0	0	1	0	2	12.9	4.1	12
19	2	31	0	0	0	0	0	0	0	1	0	2	21.1	4.6	14.7
20	2	32	0	0	0	0	0	0	0	0	0	0	0	0	0
21	2	32	0	0	0	0	0	0	0	0	0	0	0	0	0
22	2	32	0	0	0	0	0	0	0	0	0	0	0	0	0
23	2	32	0	0	0	0	0	0	0	0	0	0	0	0	0
24	2	32	0	0	0	0	0	0	0	0	0	0	0	0	0
25	2	32	1	0	1	2	17.9	4.3	10.6	0	0	0	0	0	0
26	2	32	0	1	1	2	0	0	0	0	1	2	0	0	0
27	2	32	0	1	1	2	0	0	0	0	1	2	0	0	0
28	1	32	0	1	1	2	0	0	0	0	1	2	0	0	0
29	1	32	0	1	1	2	0	0	0	0	1	2	0	0	0
30	1	33	0	0	0	0	0	0	0	0	0	0	0	0	0
31	2	33	0	0	0	0	0	0	0	0	0	0	0	0	0
32	2	33	0	0	0	0	0	0	0	0	0	0	0	0	0
33	2	33	0	0	0	0	0	0	0	0	0	0	0	0	0
34	2	33	0	0	0	0	0	0	0	0	0	0	0	0	0
35	1	33	0	1	1	2	0	0	0	0	0	0	0	0	0
36	1	33	0	1	1	2	0	0	0	0	0	0	0	0	0
37	2	33	1	0	1	2	18.5	6.2	5.7	0	0	0	0	0	0
38	1	33	0	1	1	2	0	0	0	0	1	2	0	0	0
39	1	33	0	0	0	0	0	0	0	0	1	2	0	0	0
40	1	33	0	1	1	2	0	0	0	0	1	2	0	0	0
41	2	33	0	0	0	0	0	0	0	1	0	2	13.1	4.7	4.4
42	1	34	0	0	0	0	0	0	0	0	0	0	0	0	0
43	2	34	0	0	0	0	0	0	0	0	0	0	0	0	0
44	2	34	0	0	0	0	0	0	0	0	0	0	0	0	0
45	2	34	0	0	0	0	0	0	0	0	0	0	0	0	0
46	1	34	0	0	0	0	0	0	0	0	0	0	0	0	0
47	1	34	0	0	0	0	0	0	0	0	0	0	0	0	0
48	1	34	0	1	1	2	0	0	0	0	0	0	0	0	0
49	1	34	0	1	1	2	0	0	0	0	1	2	0	0	0
50	2	34	0	0	0	0	0	0	0	1	0	2	15.3	4.7	11
51	1	35	0	0	0	0	0	0	0	0	0	0	0	0	0
52	2	35	0	0	0	0	0	0	0	0	0	0	0	0	0
53	2	35	0	0	0	0	0	0	0	0	0	0	0	0	0
54	1	35	1	0	1	2	17.2	5.2	14.5	0	0	0	0	0	0
55	1	35	1	0	1	2	21.5	5.9	4.8	0	0	0	0	0	0
56	1	35	0	0	0	0	0	0	0	0	1	2	0	0	0
57	2	35	0	1	1	2	0	0	0	0	1	2	0	0	0
58	1	36	0	0	0	0	0	0	0	0	0	0	0	0	0
59	1	36	0	0	0	0	0	0	0	0	0	0	0	0	0
60	2	36	0	0	0	0	0	0	0	0	0	0	0	0	0
61	2	36	0	0	0	0	0	0	0	0	0	0	0	0	0
62	2	36	0	0	0	0	0	0	0	0	0	0	0	0	0
63	2	36	0	0	0	0	0	0	0	0	0	0	0	0	0
64	2	36	0	1	1	2	0	0	0	0	0	0	0	0	0
65	2	36	0	1	1	2	0	0	0	0	0	0	0	0	0
66	1	36	0	1	1	2	0	0	0	0	0	0	0	0	0
67	2	36	1	0	1	1	14	3	6.8	0	0	0	0	0	0
68	2	36	1	0	1	2	13.7	4.4	14.5	0	0	0	0	0	0
69	1	36	0	1	1	2	0	0	0	0	1	2	0	0	0
70	2	36	0	1	1	2	0	0	0	0	1	2	0	0	0
71	2	36	0	0	0	0	0	0	0	1	0	2	15.7	5.5	12
72	1	37	0	0	0	0	0	0	0	0	0	0	0	0	0
73	1	37	0	0	0	0	0	0	0	0	0	0	0	0	0
74	2	37	0	0	0	0	0	0	0	0	0	0	0	0	0
75	1	37	0	0	0	0	0	0	0	0	0	0	0	0	0
76	1	37	0	0	0	0	0	0	0	0	0	0	0	0	0
77	1	37	0	0	0	0	0	0	0	0	0	0	0	0	0
78	1	37	0	1	1	2	0	0	0	0	0	0	0	0	0
79	2	37	0	0	0	0	0	0	0	0	1	2	0	0	0
80	2	37	0	0	0	0	0	0	0	0	1	2	0	0	0
81	1	37	0	1	1	3	0	0	0	0	1	2	0	0	0
82	1	37	0	1	1	2	0	0	0	0	1	2	0	0	0
83	1	37	0	1	1	2	0	0	0	0	1	2	0	0	0
84	1	37	0	0	0	0	0	0	0	1	0	2	15.6	4.8	7.6
85	2	37	0	0	0	0	0	0	0	1	0	2	12.7	3.9	27.8
86	1	38	0	0	0	0	0	0	0	0	0	0	0	0	0
87	1	38	0	0	0	0	0	0	0	0	0	0	0	0	0
88	1	38	0	0	0	0	0	0	0	0	0	0	0	0	0
89	1	38	0	0	0	0	0	0	0	0	0	0	0	0	0
90	2	38	0	1	1	2	0	0	0	0	0	0	0	0	0
91	1	38	1	0	1	2	24.9	6.8	5.3	0	0	0	0	0	0
92	2	38	0	1	1	3	0	0	0	0	1	2	0	0	0
93	2	38	0	0	0	0	0	0	0	1	0	2	20.2	5.6	13.9
94	1	38	0	1	1	3	0	0	0	1	0	2	16.3	2.8	22.6
95	2	38	1	0	1	2	17.4	5.7	15.6	1	0	2	14.8	4.3	11.4
96	2	39	0	0	0	0	0	0	0	0	0	0	0	0	0
97	2	39	0	0	0	0	0	0	0	0	0	0	0	0	0
98	1	39	0	1	1	2	0	0	0	0	1	2	0	0	0
99	1	39	0	1	1	3	0	0	0	0	1	2	0	0	0
100	2	39	0	1	1	2	0	0	0	0	1	2	0	0	0
1	2	40	0	1	1	2	0	0	0	1	0	2	15.4	3.7	13.6
2	2	40	0	0	0	0	0	0	0	0	0	0	0	0	0
3	2	40	0	0	0	0	0	0	0	0	0	0	0	0	0
4	1	40	0	0	0	0	0	0	0	0	0	0	0	0	0
5	2	40	0	1	1	2	0	0	0	0	0	0	0	0	0
6	2	40	0	1	1	2	0	0	0	0	0	0	0	0	0
7	2	40	0	1	1	2	0	0	0	0	0	0	0	0	0
8	1	40	0	1	1	2	0	0	0	0	0	0	0	0	0
9	2	40	0	1	1	2	0	0	0	0	1	2	0	0	0
10	1	40	0	1	1	2	0	0	0	0	1	2	0	0	0
11	1	40	0	1	1	2	0	0	0	0	1	2	0	0	0
12	1	40	0	1	1	2	0	0	0	0	1	2	0	0	0
13	1	40	1	0	1	1	16.3	6.2	6.8	0	1	2	0	0	0
14	1	41	0	0	0	0	0	0	0	0	0	0	0	0	0
15	1	41	0	0	0	0	0	0	0	0	1	2	0	0	0
16	2	41	0	1	1	2	0	0	0	0	1	2	0	0	0
17	1	41	0	1	1	2	0	0	0	0	1	2	0	0	0
18	1	41	0	1	1	3	0	0	0	0	1	3	0	0	0
19	1	41	1	0	1	2	15	5.7	24.5	1	0	2	17.4	5.5	8.1
20	2	42	0	1	1	2	0	0	0	0	0	0	0	0	0
21	2	42	0	0	0	2	0	0	0	0	0	0	0	0	0
22	2	42	0	0	0	0	0	0	0	0	0	0	0	0	0
23	1	42	0	0	0	0	0	0	0	0	0	0	0	0	0
24	2	42	0	1	1	2	0	0	0	0	0	0	0	0	0
25	1	42	1	0	1	2	24.4	9.4	4.9	0	0	0	0	0	0
26	2	42	0	1	1	2	0	0	0	0	1	2	0	0	0
27	2	42	0	0	0	0	0	0	0	1	0	2	18.3	3.4	13.3
28	2	43	0	0	0	0	0	0	0	0	0	0	0	0	0
29	2	43	0	0	0	0	0	0	0	0	0	0	0	0	0
30	2	43	0	0	0	0	0	0	0	0	0	0	0	0	0
31	1	43	0	0	0	0	0	0	0	0	0	0	0	0	0
32	1	43	0	0	0	0	0	0	0	0	0	0	0	0	0
33	2	43	0	0	0	0	0	0	0	0	0	0	0	0	0
34	1	43	0	0	0	0	0	0	0	0	0	0	0	0	0
35	1	43	0	0	0	0	0	0	0	0	0	0	0	0	0
36	1	43	0	1	1	2	0	0	0	0	0	0	0	0	0
37	1	43	0	1	1	2	0	0	0	0	0	2	0	0	0
38	1	43	1	0	1	1	20.9	5.1	11.1	0	0	0	0	0	0
39	2	43	0	1	1	2	0	0	0	0	1	2	0	0	0
40	1	43	0	0	0	0	0	0	0	1	0	2	25.2	7.4	5.7
41	2	44	0	0	0	0	0	0	0	0	0	0	0	0	0
42	2	44	1	0	1	2	15.7	7.3	11.1	0	0	0	0	0	0
43	2	44	0	0	0	0	0	0	0	0	0	0	0	0	0
44	2	44	0	0	0	0	0	0	0	0	0	0	0	0	0
45	2	44	0	0	0	0	0	0	0	0	0	0	0	0	0
46	1	44	0	0	0	0	0	0	0	0	0	0	0	0	0
47	1	44	0	0	0	0	0	0	0	0	0	0	0	0	0
48	1	44	1	0	1	2	14.4	5.3	17.6	0	0	0	0	0	0
49	2	44	0	0	0	0	0	0	0	1	0	2	15.7	4.2	116
50	2	44	0	1	1	2	0	0	0	1	0	2	16.8	4.5	4.9
51	2	45	1	0	1	1	12	4.3	3.3	0	0	0	0	0	0
52	1	45	0	0	0	0	0	0	0	0	0	0	0	0	0
53	1	45	0	0	0	0	0	0	0	0	0	0	0	0	0
54	1	45	0	1	1	2	0	0	0	0	0	0	0	0	0
55	2	45	1	0	1	2	20.8	4.1	4.3	0	1	2	0	0	0
56	2	46	0	0	0	0	0	0	0	0	0	0	0	0	0
57	2	46	0	0	0	0	0	0	0	0	0	0	0	0	0
58	2	46	0	0	0	0	0	0	0	0	0	0	0	0	0
59	2	46	0	0	0	0	0	0	0	0	0	0	0	0	0
60	2	46	0	0	0	0	0	0	0	0	0	0	0	0	0
61	2	46	0	0	0	0	0	0	0	0	0	0	0	0	0
62	2	46	0	0	0	0	0	0	0	0	0	0	0	0	0
63	1	46	0	0	0	0	0	0	0	0	0	0	0	0	0
64	1	46	0	0	0	0	0	0	0	0	1	2	0	0	0
65	2	46	0	1	1	2	0	0	0	0	1	2	0	0	0
66	1	46	0	1	1	2	0	0	0	0	1	2	0	0	0
67	1	46	0	0	0	0	0	0	0	1	0	2	20.7	4.8	11.4
68	2	47	0	0	0	0	0	0	0	0	0	0	0	0	0
69	2	47	0	0	0	0	0	0	0	0	0	0	0	0	0
70	2	47	0	0	0	0	0	0	0	0	0	0	0	0	0
71	2	47	0	0	0	2	0	0	0	0	0	0	0	0	0
72	2	47	0	0	0	0	0	0	0	0	0	0	0	0	0
73	1	47	0	0	0	0	0	0	0	0	0	0	0	0	0
74	1	47	0	0	0	0	0	0	0	0	0	0	0	0	0
75	1	47	0	0	0	0	0	0	0	0	0	0	0	0	0
76	1	47	0	0	0	0	0	0	0	0	0	0	0	0	0
77	1	47	0	0	0	0	0	0	0	0	0	0	0	0	0
78	2	47	0	1	1	3	0	0	0	0	1	3	0	0	0
79	2	47	0	1	1	3	0	0	0	0	1	2	0	0	0
80	1	48	0	0	0	0	0	0	0	0	0	0	0	0	0
81	1	48	0	0	0	0	0	0	0	0	0	0	0	0	0
82	2	48	0	1	1	2	0	0	0	0	0	0	0	0	0
83	2	48	0	1	1	2	0	0	0	0	1	2	0	0	0
84	1	48	0	1	1	3	0	0	0	0	1	3	0	0	0
85	1	48	0	1	1	3	0	0	0	0	1	3	0	0	0
86	2	48	1	0	1	2	20.3	5.1	9.7	0	1	2	0	0	0
87	1	48	1	0	1	2	22.1	8.5	8.2	0	1	2	0	0	0
88	2	48	0	0	0	0	0	0	0	1	0	1	3.8	10.4	6.1
89	2	49	0	0	0	0	0	0	0	0	0	0	0	0	0
90	2	49	0	0	0	0	0	0	0	0	0	0	0	0	0
91	2	49	0	0	0	0	0	0	0	0	0	0	0	0	0
92	1	49	0	0	0	0	0	0	0	0	0	0	0	0	0
93	2	49	0	1	1	2	0	0	0	0	1	3	0	0	0
94	2	49	0	1	1	2	0	0	0	0	1	2	0	0	0
95	1	49	0	1	1	2	0	0	0	0	1	2	0	0	0
96	2	49	0	0	0	0	0	0	0	1	0	2	11.6	6.7	7.5
97	1	49	0	0	0	0	0	0	0	1	0	2	21	5.5	11.3
98	1	49	0	0	0	0	0	0	0	1	0	1	15	5.4	5.1
99	1	49	0	1	1	2	0	0	0	1	0	2	23.1	6.1	2.8
100	2	49	1	0	1	1	16	4.2	7.2	1	0	1	10.9	3.1	11.5
1	1	50	0	0	0	0	0	0	0	0	0	0	0	0	0
2	2	50	0	0	0	0	0	0	0	0	0	0	0	0	0
3	2	50	0	0	0	0	0	0	0	0	0	0	0	0	0
4	1	50	0	1	1	2	0	0	0	1	0	2	22.2	6.8	3.4
5	1	51	0	0	0	0	0	0	0	0	0	0	0	0	0
6	1	51	0	0	0	0	0	0	0	0	0	0	0	0	0
7	2	51	0	0	0	0	0	0	0	0	0	0	0	0	0
8	1	51	0	1	1	2	0	0	0	0	0	0	0	0	0
9	1	51	0	1	1	2	0	0	0	0	0	0	0	0	0
10	2	51	0	1	1	2	0	0	0	0	0	0	0	0	0
11	1	51	1	0	1	1	13	5.3	5.7	0	0	0	0	0	0
12	1	51	0	1	1	2	0	0	0	0	1	2	0	0	0
13	2	51	0	1	1	2	0	0	0	0	1	2	0	0	0
14	1	51	1	0	1	2	23.3	5.1	8.9	1	0	2	24.6	4	6.8
15	1	52	0	0	0	0	0	0	0	0	0	0	0	0	0
16	1	52	0	0	0	0	0	0	0	0	0	0	0	0	0
17	1	52	0	0	0	0	0	0	0	0	0	0	0	0	0
18	1	52	0	0	0	0	0	0	0	0	0	0	0	0	0
19	2	52	0	0	0	0	0	0	0	0	1	2	0	0	0
20	1	52	0	1	1	2	0	0	0	0	1	2	0	0	0
21	2	52	0	1	1	2	0	0	0	0	1	2	0	0	0
22	1	52	1	0	1	1	22	3.3	10.9	1	0	1	19.7	3.7	8.4
23	1	53	0	0	0	0	0	0	0	0	0	0	0	0	0
24	1	53	0	0	0	0	0	0	0	0	0	0	0	0	0
25	1	53	0	0	0	0	0	0	0	0	0	0	0	0	0
26	2	53	0	0	0	0	0	0	0	0	0	0	0	0	0
27	2	53	0	0	0	0	0	0	0	0	0	0	0	0	0
28	2	53	0	0	0	0	0	0	0	0	0	0	0	0	0
29	1	53	0	1	1	3	0	0	0	0	0	0	0	0	0
30	1	53	0	1	1	2	0	0	0	0	1	2	0	0	0
31	1	53	0	1	1	2	0	0	0	0	1	2	0	0	0
32	2	53	0	1	1	2	0	0	0	0	1	2	0	0	0
33	2	53	0	1	1	2	0	0	0	0	1	2	0	0	0
34	1	54	0	0	0	0	0	0	0	0	0	0	0	0	0
35	1	54	0	0	0	0	0	0	0	0	0	0	0	0	0
36	1	54	0	0	0	0	0	0	0	0	0	0	0	0	0
37	1	54	0	0	0	0	0	0	0	0	0	0	0	0	0
38	2	54	0	0	0	0	0	0	0	0	0	0	0	0	0
39	2	54	0	0	0	0	0	0	0	0	0	0	0	0	0
40	1	54	0	0	0	0	0	0	0	0	1	2	0	0	0
41	1	54	0	1	1	2	0	0	0	1	0	2	18.8	4.5	14.9
42	2	54	0	1	1	2	0	0	0	1	0	2	22.6	5.1	8.6
43	1	55	0	0	0	0	0	0	0	0	0	0	0	0	0
44	2	55	0	0	0	0	0	0	0	0	0	0	0	0	0
45	2	55	0	0	0	0	0	0	0	0	0	0	0	0	0
46	2	55	0	0	0	0	0	0	0	0	0	0	0	0	0
47	1	55	0	1	1	2	0	0	0	0	1	2	0	0	0
48	1	55	0	1	1	2	0	0	0	0	1	3	0	0	0
49	1	56	0	0	0	0	0	0	0	0	0	0	0	0	0
50	1	56	0	0	0	0	0	0	0	0	0	0	0	0	0
51	1	56	0	0	0	0	0	0	0	0	0	0	0	0	0
52	1	56	0	0	0	0	0	0	0	0	0	0	0	0	0
53	2	56	0	0	0	0	0	0	0	0	0	0	0	0	0
54	2	56	0	0	0	0	0	0	0	0	0	0	0	0	0
55	2	56	0	0	0	0	0	0	0	0	0	0	0	0	0
56	2	56	0	0	0	0	0	0	0	0	0	0	0	0	0
57	2	56	0	0	0	0	0	0	0	0	0	0	0	0	0
58	1	56	0	1	1	2	0	0	0	0	0	0	0	0	0
59	2	56	0	1	1	2	0	0	0	0	0	0	0	0	0
60	2	56	1	0	1	2	15.5	5.7	17.4	0	0	0	0	0	0
61	2	56	0	1	1	2	0	0	0	0	1	2	0	0	0
62	2	56	0	0	0	0	0	0	0	1	0	2	14.8	4.3	20.4
63	1	56	1	0	1	2	10.1	4.1	13.8	1	0	2	15.4	5.7	9.4
64	1	57	0	0	0	0	0	0	0	0	0	0	0	0	0
65	2	57	0	0	0	0	0	0	0	0	0	0	0	0	0
66	2	57	0	0	0	0	0	0	0	0	0	0	0	0	0
67	2	57	0	0	0	0	0	0	0	0	0	0	0	0	0
68	2	57	0	0	0	0	0	0	0	0	0	0	0	0	0
69	2	57	0	1	1	2	0	0	0	0	0	0	0	0	0
70	2	57	0	0	0	0	0	0	0	0	1	2	0	0	0
71	1	57	0	1	1	2	0	0	0	0	1	2	0	0	0
72	1	57	0	1	1	2	0	0	0	0	1	2	0	0	0
73	2	57	0	1	1	2	0	0	0	0	1	2	0	0	0
74	2	57	0	1	1	2	0	0	0	0	1	2	0	0	0
75	1	58	0	0	0	0	0	0	0	0	0	0	0	0	0
76	1	58	0	0	0	0	0	0	0	0	0	0	0	0	0
77	2	58	0	0	0	0	0	0	0	0	0	0	0	0	0
78	2	58	0	0	0	0	0	0	0	0	0	0	0	0	0
79	2	58	0	0	0	0	0	0	0	0	0	0	0	0	0
80	2	58	0	0	0	0	0	0	0	0	0	0	0	0	0
81	2	58	0	0	0	0	0	0	0	0	0	0	0	0	0
82	1	58	0	1	1	2	0	0	0	0	0	0	0	0	0
83	1	58	1	0	1	1	17.3	4.1	3.4	0	0	0	0	0	0
84	2	58	1	0	1	1	13.7	4.1	1.8	0	0	0	0	0	0
85	1	58	0	1	1	2	0	0	0	0	1	2	0	0	0
86	1	58	0	1	1	2	0	0	0	0	1	2	0	0	0
87	1	58	0	1	1	2	0	0	0	0	1	2	0	0	0
88	1	58	0	1	1	2	0	0	0	0	1	2	0	0	0
89	1	58	0	0	0	0	0	0	0	1	0	2	21.4	6.5	3.1
90	2	58	0	0	0	0	0	0	0	1	0	2	14.1	5.9	16
91	2	59	0	0	0	0	0	0	0	0	0	0	0	0	0
92	2	59	0	0	0	0	0	0	0	0	0	0	0	0	0
93	2	59	0	0	0	0	0	0	0	0	0	0	0	0	0
94	1	59	0	1	1	2	0	0	0	0	1	2	0	0	0
95	1	59	0	1	1	2	0	0	0	0	1	3	0	0	0
96	2	59	0	1	1	2	0	0	0	0	1	2	0	0	0
97	2	59	0	1	1	2	0	0	0	0	1	2	0	0	0
98	2	59	0	1	1	2	0	0	0	0	1	2	0	0	0
99	2	59	0	0	0	0	0	0	0	1	0	2	14.3	3.9	15.3
100	2	59	0	1	1	2	0	0	0	1	0	3	19.7	3.7	11.1
1	1	60	0	0	0	0	0	0	0	0	0	0	0	0	0
2	1	60	0	0	0	0	0	0	0	0	0	0	0	0	0
3	1	60	0	0	0	0	0	0	0	0	0	0	0	0	0
4	1	60	0	0	0	0	0	0	0	0	0	0	0	0	0
5	1	60	0	0	0	0	0	0	0	0	0	0	0	0	0
6	1	60	0	0	0	0	0	0	0	0	0	0	0	0	0
7	1	60	0	0	0	0	0	0	0	0	0	0	0	0	0
8	2	60	0	0	0	0	0	0	0	0	0	0	0	0	0
9	2	60	0	0	0	0	0	0	0	0	0	0	0	0	0
10	2	60	0	0	0	0	0	0	0	0	0	0	0	0	0
11	2	60	0	0	0	0	0	0	0	0	0	0	0	0	0
12	1	60	0	1	1	2	0	0	0	0	0	0	0	0	0
13	2	60	0	1	1	2	0	0	0	0	0	0	0	0	0
14	1	60	0	1	1	2	0	0	0	0	1	2	0	0	0
15	2	60	0	1	1	2	0	0	0	0	1	2	0	0	0
16	1	61	0	0	0	0	0	0	0	0	0	0	0	0	0
17	1	61	0	0	0	0	0	0	0	0	0	0	0	0	0
18	1	61	0	0	0	0	0	0	0	0	0	0	0	0	0
19	1	61	0	0	0	0	0	0	0	0	0	0	0	0	0
20	1	61	0	0	0	0	0	0	0	0	0	0	0	0	0
21	2	61	0	0	0	0	0	0	0	0	0	0	0	0	0
22	2	61	0	0	0	0	0	0	0	0	0	0	0	0	0
23	2	61	0	0	0	0	0	0	0	0	0	0	0	0	0
24	1	61	0	1	1	2	0	0	0	0	0	0	0	0	0
25	2	61	0	0	0	0	0	0	0	0	1	2	0	0	0
26	2	61	0	0	0	0	0	0	0	0	1	2	0	0	0
27	1	61	0	1	1	2	0	0	0	0	1	2	0	0	0
28	2	61	0	1	1	2	0	0	0	0	1	2	0	0	0
29	2	61	1	0	1	2	17.2	5.9	4.6	1	0	2	16.8	4.5	10.4
30	1	62	0	0	0	0	0	0	0	0	0	0	0	0	0
31	1	62	0	0	0	0	0	0	0	0	0	0	0	0	0
32	2	62	0	0	0	0	0	0	0	0	0	0	0	0	0
33	2	62	0	0	0	0	0	0	0	0	0	0	0	0	0
34	1	62	0	1	1	2	0	0	0	0	0	0	0	0	0
35	1	62	0	1	1	3	0	0	0	0	1	2	0	0	0
36	1	62	0	1	1	2	0	0	0	0	1	2	0	0	0
37	1	62	0	1	1	2	0	0	0	0	1	2	0	0	0
38	2	62	0	1	1	2	0	0	0	0	1	2	0	0	0
39	1	63	0	0	0	0	0	0	0	0	0	0	0	0	0
40	1	63	0	0	0	0	0	0	0	0	0	0	0	0	0
41	1	63	0	0	0	0	0	0	0	0	0	0	0	0	0
42	1	63	0	0	0	0	0	0	0	0	0	0	0	0	0
43	2	63	0	0	0	0	0	0	0	0	0	0	0	0	0
44	1	63	0	1	1	2	0	0	0	0	0	0	0	0	0
45	2	63	0	1	1	2	0	0	0	0	0	0	0	0	0
46	1	63	1	0	1	2	19.1	4.3	11.2	0	0	0	0	0	0
47	2	63	0	1	1	2	0	0	0	1	0	2	17.4	4.2	7.8
48	1	64	0	0	0	0	0	0	0	0	0	0	0	0	0
49	1	64	0	0	0	0	0	0	0	0	0	0	0	0	0
50	2	64	0	1	1	2	0	0	0	0	0	0	0	0	0
51	2	64	0	0	0	0	0	0	0	1	0	2	10.2	3.1	16.3
52	1	65	0	0	0	0	0	0	0	0	0	0	0	0	0
53	1	65	0	0	0	0	0	0	0	0	0	0	0	0	0
54	1	65	0	0	0	0	0	0	0	0	0	0	0	0	0
55	2	65	0	0	0	0	0	0	0	0	0	0	0	0	0
56	2	65	0	0	0	0	0	0	0	0	0	0	0	0	0
57	2	65	0	0	0	0	0	0	0	0	0	0	0	0	0
58	2	65	0	0	0	0	0	0	0	0	0	0	0	0	0
59	1	65	0	1	1	2	0	0	0	0	1	2	0	0	0
60	1	65	0	1	1	2	0	0	0	0	1	2	0	0	0
61	1	65	0	0	0	0	0	0	0	1	0	2	20	5.9	6.6
62	2	66	0	0	0	0	0	0	0	0	0	0	0	0	0
63	2	66	0	0	0	0	0	0	0	0	0	0	0	0	0
64	2	66	0	1	1	2	0	0	0	0	0	0	0	0	0
65	1	66	1	0	1	2	20.5	5.4	23.9	0	0	0	0	0	0
66	2	66	0	0	0	0	0	0	0	0	1	2	0	0	0
67	2	66	0	1	1	2	0	0	0	0	1	2	0	0	0
68	2	66	0	1	1	2	0	0	0	0	1	2	0	0	0
69	2	66	1	0	1	2	15.7	4.2	6.4	0	1	2	0	0	0
70	1	67	0	0	0	0	0	0	0	0	0	0	0	0	0
71	1	67	0	0	0	0	0	0	0	0	0	0	0	0	0
72	2	67	0	0	0	0	0	0	0	0	0	0	0	0	0
73	2	67	0	0	0	0	0	0	0	0	0	0	0	0	0
74	2	67	0	0	0	0	0	0	0	0	0	0	0	0	0
75	2	67	0	1	1	3	0	0	0	0	0	0	0	0	0
76	2	67	1	0	1	2	16.9	6	4	0	0	0	0	0	0
77	1	67	0	1	1	3	0	0	0	0	1	3	0	0	0
78	1	67	0	1	1	2	0	0	0	0	1	2	0	0	0
79	1	67	0	1	1	2	0	0	0	0	1	2	0	0	0
80	1	68	0	0	0	0	0	0	0	0	0	0	0	0	0
81	1	68	0	0	0	0	0	0	0	0	0	0	0	0	0
82	2	68	0	0	0	0	0	0	0	0	0	0	0	0	0
83	2	68	0	0	0	0	0	0	0	0	0	0	0	0	0
84	2	68	0	0	0	0	0	0	0	0	0	0	0	0	0
85	2	68	0	0	0	0	0	0	0	0	0	0	0	0	0
86	1	68	0	1	1	2	0	0	0	0	0	0	0	0	0
87	1	68	0	1	1	2	0	0	0	0	1	2	0	0	0
88	2	68	0	1	1	2	0	0	0	0	1	2	0	0	0
89	1	68	1	0	1	2	17.7	2.9	20.8	0	1	2	0	0	0
90	1	69	0	0	0	0	0	0	0	0	0	0	0	0	0
91	1	69	0	0	0	0	0	0	0	0	0	0	0	0	0
92	2	69	0	0	0	0	0	0	0	0	0	0	0	0	0
93	2	69	0	0	0	0	0	0	0	0	0	0	0	0	0
94	2	69	0	0	0	0	0	0	0	0	0	0	0	0	0
95	2	69	0	0	0	0	0	0	0	0	0	0	0	0	0
96	2	69	0	1	1	2	0	0	0	0	0	0	0	0	0
97	2	69	1	0	1	1	21.4	7.1	8.6	0	0	0	0	0	0
98	1	69	0	1	1	2	0	0	0	0	1	2	0	0	0
99	2	69	0	1	1	2	0	0	0	0	1	2	0	0	0
100	2	69	0	1	1	3	0	0	0	0	1	3	0	0	0
1	1	70	0	0	0	0	0	0	0	0	0	0	0	0	0
2	1	70	0	0	0	0	0	0	0	0	0	0	0	0	0
3	1	70	0	0	0	0	0	0	0	0	0	0	0	0	0
4	1	70	0	0	0	0	0	0	0	0	0	0	0	0	0
5	1	70	0	0	0	0	0	0	0	0	0	0	0	0	0
6	2	70	0	0	0	0	0	0	0	0	0	0	0	0	0
7	2	70	0	0	0	0	0	0	0	0	0	0	0	0	0
8	2	70	0	0	0	0	0	0	0	0	0	0	0	0	0
9	2	70	0	0	0	0	0	0	0	0	0	0	0	0	0
10	2	70	0	0	0	0	0	0	0	0	0	0	0	0	0
11	2	70	0	1	1	2	0	0	0	0	0	0	0	0	0
12	1	70	0	0	0	0	0	0	0	0	1	2	0	0	0
13	1	70	0	1	1	3	0	0	0	0	1	3	0	0	0
14	1	70	0	1	1	2	0	0	0	0	1	2	0	0	0
15	1	71	0	0	0	0	0	0	0	0	0	0	0	0	0
16	1	71	0	0	0	0	0	0	0	0	0	0	0	0	0
17	2	71	0	0	0	0	0	0	0	0	0	0	0	0	0
18	2	71	0	0	0	0	0	0	0	0	0	0	0	0	0
19	1	71	0	1	1	2	0	0	0	0	0	0	0	0	0
20	1	71	1	0	1	2	20.7	5	7.6	0	0	0	0	0	0
21	2	71	0	0	0	0	0	0	0	0	1	2	0	0	0
22	1	71	0	1	1	3	0	0	0	0	1	3	0	0	0
23	1	71	0	1	1	2	0	0	0	0	1	2	0	0	0
24	2	71	0	1	1	2	0	0	0	0	1	2	0	0	0
25	1	71	1	0	1	2	16.1	4.1	9.9	0	1	2	0	0	0
26	1	71	0	0	0	0	0	0	0	1	0	1	13.3	4.6	3.5
27	1	72	0	0	0	0	0	0	0	0	0	0	0	0	0
28	1	72	0	0	0	0	0	0	0	0	0	0	0	0	0
29	2	72	0	0	0	0	0	0	0	0	0	0	0	0	0
30	1	72	0	1	1	2	0	0	0	0	0	0	0	0	0
31	1	72	0	1	1	2	0	0	0	0	1	2	0	0	0
32	2	72	1	0	1	3	22.4	4.8	15.8	1	0	2	22.9	3.9	15.2
33	1	73	0	0	0	0	0	0	0	0	0	0	0	0	0
34	1	73	0	0	0	0	0	0	0	0	0	0	0	0	0
35	2	73	0	0	0	0	0	0	0	0	0	0	0	0	0
36	2	73	0	0	0	0	0	0	0	0	0	0	0	0	0
37	2	73	0	0	0	0	0	0	0	0	0	0	0	0	0
38	2	73	0	0	0	0	0	0	0	0	0	0	0	0	0
39	2	73	0	0	0	0	0	0	0	0	0	0	0	0	0
40	2	73	0	0	0	0	0	0	0	0	0	0	0	0	0
41	1	73	0	1	1	2	0	0	0	0	0	0	0	0	0
42	2	73	0	0	0	0	0	0	0	0	1	2	0	0	0
43	1	73	0	1	1	2	0	0	0	0	1	2	0	0	0
44	1	73	0	1	1	2	0	0	0	0	1	2	0	0	0
45	2	73	0	1	1	2	0	0	0	0	1	2	0	0	0
46	2	73	0	1	1	2	0	0	0	0	1	2	0	0	0
47	2	73	0	1	1	3	0	0	0	0	1	2	0	0	0
48	2	73	0	1	1	2	0	0	0	1	0	1	12.6	2	8.8
49	1	74	0	0	0	0	0	0	0	0	0	0	0	0	0
50	1	74	0	0	0	0	0	0	0	0	0	0	0	0	0
51	2	74	0	0	0	0	0	0	0	0	0	0	0	0	0
52	2	74	0	0	0	0	0	0	0	0	0	0	0	0	0
53	2	74	0	0	0	0	0	0	0	0	0	0	0	0	0
54	2	74	0	0	0	0	0	0	0	0	0	0	0	0	0
55	2	74	0	0	0	0	0	0	0	0	0	0	0	0	0
56	2	74	0	0	0	0	0	0	0	0	0	0	0	0	0
57	1	74	0	1	1	2	0	0	0	0	0	0	0	0	0
58	2	74	0	1	1	2	0	0	0	0	0	0	0	0	0
59	1	74	0	0	0	0	0	0	0	0	1	2	0	0	0
60	1	74	0	1	1	2	0	0	0	0	1	2	0	0	0
61	1	74	0	1	1	2	0	0	0	0	1	2	0	0	0
62	1	74	0	0	0	0	0	0	0	1	0	2	11.9	4	7.8
63	1	75	0	0	0	0	0	0	0	0	0	0	0	0	0
64	1	75	0	0	0	0	0	0	0	0	0	0	0	0	0
65	2	75	0	0	0	0	0	0	0	0	0	0	0	0	0
66	2	75	0	1	1	2	0	0	0	0	0	0	0	0	0
67	1	75	0	0	0	0	0	0	0	0	1	2	0	0	0
68	2	75	0	0	0	0	0	0	0	0	1	2	0	0	0
69	1	75	0	1	1	2	0	0	0	0	1	2	0	0	0
70	1	75	0	1	1	2	0	0	0	0	1	2	0	0	0
71	1	75	0	1	1	2	0	0	0	0	1	2	0	0	0
72	1	76	0	0	0	0	0	0	0	0	0	0	0	0	0
73	1	76	0	0	0	0	0	0	0	0	0	0	0	0	0
74	2	76	0	0	0	0	0	0	0	0	0	0	0	0	0
75	2	76	0	0	0	0	0	0	0	0	0	0	0	0	0
76	2	76	0	1	1	2	0	0	0	0	0	0	0	0	0
77	1	76	0	1	1	2	0	0	0	0	1	2	0	0	0
78	2	77	0	0	0	0	0	0	0	0	0	0	0	0	0
79	2	77	0	0	0	0	0	0	0	0	0	0	0	0	0
80	2	77	0	1	1	2	0	0	0	0	0	0	0	0	0
81	2	77	0	1	1	3	0	0	0	0	1	3	0	0	0
82	2	77	0	1	1	2	0	0	0	0	1	2	0	0	0
83	1	78	0	0	0	0	0	0	0	0	0	0	0	0	0
84	2	78	0	0	0	0	0	0	0	0	0	0	0	0	0
85	2	78	0	0	0	0	0	0	0	0	0	0	0	0	0
86	1	78	0	1	1	2	0	0	0	0	0	0	0	0	0
87	2	78	0	1	1	2	0	0	0	0	0	0	0	0	0
88	2	78	0	1	1	2	0	0	0	0	0	0	0	0	0
89	2	78	1	0	1	2	8.8	5.5	11.5	0	0	0	0	0	0
90	1	78	0	0	0	0	0	0	0	0	1	2	0	0	0
91	1	78	0	0	0	0	0	0	0	0	1	2	0	0	0
92	1	78	0	1	1	3	0	0	0	0	1	3	0	0	0
93	1	78	0	1	1	2	0	0	0	0	1	2	0	0	0
94	2	78	0	1	1	3	0	0	0	0	1	2	0	0	0
95	1	79	0	0	0	0	0	0	0	0	0	0	0	0	0
96	1	79	0	0	0	0	0	0	0	0	0	0	0	0	0
97	2	79	0	0	0	0	0	0	0	0	0	0	0	0	0
98	2	79	0	1	1	2	0	0	0	0	0	0	0	0	0
99	1	79	1	0	1	2	21.1	7.2	11.3	0	0	0	0	0	0
100	2	79	0	1	1	2	0	0	0	0	1	3	0	0	0
1	2	0	0	0	0	0	0	0	0
2	1	0	0	0	0	0	0	0	0
3	2	2	0	0	0	0	0	0	0
4	1	2	0	0	0	0	0	0	0
5	2	2	0	0	0	0	0	0	0
6	1	2	0	2	2	2	0	0	0
7	1	2	2	0	2	2	14	8.4	2.3
8	2	2	2	0	2	2	14.6	5.4	2.8
9	1	3	0	0	0	0	0	0	0
10	1	3	0	0	0	0	0	0	0
11	2	3	0	0	0	0	0	0	0
12	1	3	0	0	0	0	0	0	0
13	1	3	0	0	0	0	0	0	0
14	1	3	0	0	0	0	0	0	0
15	2	3	0	0	0	0	0	0	0
16	2	3	0	0	0	0	0	0	0
17	1	3	0	2	2	2	0	0	0
18	1	3	0	2	2	2	0	0	0
19	1	3	0	2	2	2	0	0	0
20	2	3	2	0	2	2	12.1	6.8	5.2
21	2	4	0	0	0	0	0	0	0
22	1	4	0	0	0	0	0	0	0
23	1	4	0	0	0	0	0	0	0
24	1	4	0	0	0	0	0	0	0
25	2	4	0	0	0	0	0	0	0
26	2	4	0	0	0	0	0	0	0
27	1	4	0	0	0	0	0	0	0
28	1	4	0	0	0	0	0	0	0
29	2	4	0	0	0	0	0	0	0
30	1	4	0	0	0	0	0	0	0
31	1	4	0	0	0	0	0	0	0
32	2	4	0	0	0	0	0	0	0
33	1	4	0	2	2	2	0	0	0
34	2	5	0	0	0	0	0	0	0
35	1	5	0	0	0	0	0	0	0
36	1	5	0	0	0	0	0	0	0
37	1	5	0	0	0	0	0	0	0
38	2	5	0	0	0	0	0	0	0
39	1	5	0	0	0	0	0	0	0
40	1	5	0	0	0	0	0	0	0
41	1	5	0	0	0	0	0	0	0
42	1	5	0	0	0	0	0	0	0
43	1	5	0	0	0	0	0	0	0
44	1	5	0	2	2	2	0	0	0
45	1	5	0	2	2	2	0	0	0
46	2	5	0	2	2	2	0	0	0
47	2	5	0	2	2	2	0	0	0
48	2	5	2	0	2	2	13.8	4.3	12.3
49	1	5	2	0	2	3	6.6	5.4	37
50	2	6	0	0	0	0	0	0	0
51	2	6	0	0	0	0	0	0	0
52	2	6	0	0	0	0	0	0	0
53	1	6	0	0	0	0	0	0	0
54	1	6	0	0	0	0	0	0	0
55	1	6	0	0	0	0	0	0	0
56	1	6	0	0	0	0	0	0	0
57	2	6	0	0	0	0	0	0	0
58	1	6	0	0	0	0	0	0	0
59	1	6	0	2	2	2	0	0	0
60	1	6	0	2	2	2	0	0	0
61	1	6	0	2	2	2	0	0	0
62	2	6	2	0	2	1	5.8	2.5	5.2
63	1	6	2	0	2	2	9.6	4.1	8.8
64	2	6	2	0	2	2	7.5	3.7	4.6
65	1	6	2	0	2	2	12.8	4.5	3.4
66	2	6	2	0	2	2	21.6	7.6	1.7
67	2	6	2	0	2	2	22.6	5.8	1
68	1	7	0	0	0	0	0	0	0
69	1	7	0	0	0	0	0	0	0
70	2	7	0	0	0	0	0	0	0
71	1	7	0	0	0	0	0	0	0
72	1	7	0	0	0	0	0	0	0
73	1	7	0	0	0	0	0	0	0
74	2	7	0	2	2	2	0	0	0
75	1	7	2	0	2	2	23.1	5.1	9.8
76	1	8	0	0	0	0	0	0	0
77	2	8	0	0	0	0	0	0	0
78	1	8	0	0	0	0	0	0	0
79	2	8	0	0	0	0	0	0	0
80	1	8	0	0	0	0	0	0	0
81	2	8	0	0	0	0	0	0	0
82	1	8	0	0	0	0	0	0	0
83	2	8	0	0	0	0	0	0	0
84	1	8	0	0	0	0	0	0	0
85	2	8	0	0	0	0	0	0	0
86	2	8	0	0	0	0	0	0	0
87	1	8	0	0	0	0	0	0	0
88	2	8	2	0	2	2	21.9	5.7	11
89	2	9	0	0	0	0	0	0	0
90	1	9	0	0	0	0	0	0	0
91	1	9	0	0	0	0	0	0	0
92	1	9	0	0	0	0	0	0	0
93	1	9	0	0	0	0	0	0	0
94	1	9	0	2	2	2	0	0	0
95	1	9	0	2	2	2	0	0	0
96	1	9	0	2	2	2	0	0	0
97	1	9	0	2	2	2	0	0	0
98	1	9	0	2	2	2	0	0	0
99	1	9	2	0	2	2	19.1	4.2	8
100	2	9	0	0	0	0	0	0	0
1	2	10	0	0	0	0	0	0	0
2	2	10	0	0	0	0	0	0	0
3	1	10	0	2	2	2	0	0	0
4	2	10	2	0	2	2	14.2	3.3	2.9
5	2	11	0	0	0	0	0	0	0
6	2	11	0	0	0	0	0	0	0
7	2	11	0	0	0	0	0	0	0
8	2	11	0	0	0	0	0	0	0
9	2	11	0	2	2	2	0	0	0
10	1	11	2	0	2	2	11.7	4.2	15.7
11	1	11	2	0	2	1	9.8	3.3	9.4
12	2	11	2	0	2	1	14.3	3.7	12.3
13	1	12	0	0	0	0	0	0	0
14	1	12	0	0	0	0	0	0	0
15	1	12	0	0	0	0	0	0	0
16	1	12	2	0	2	2	12.3	4.2	11.7
17	2	12	2	0	2	2	9.1	5.4	14.3
18	1	13	0	0	0	0	0	0	0
19	2	13	0	0	0	0	0	0	0
20	1	13	0	0	0	0	0	0	0
21	1	13	0	0	0	0	0	0	0
22	1	13	2	0	2	2	22.5	6.6	1.5
23	2	13	2	0	2	2	17.1	4.5	9.1
24	2	14	0	0	0	0	0	0	0
25	1	14	0	0	0	0	0	0	0
26	1	14	0	0	0	0	0	0	0
27	1	14	0	0	0	0	0	0	0
28	2	14	0	0	0	0	0	0	0
29	2	14	0	0	0	0	0	0	0
30	2	14	0	0	0	0	0	0	0
31	1	14	0	0	0	0	0	0	0
32	1	14	0	0	0	0	0	0	0
33	1	14	0	2	2	2	0	0	0
34	2	14	0	2	2	2	0	0	0
35	2	14	0	2	2	2	0	0	0
36	2	14	2	0	2	1	9	3.8	7.9
37	1	15	0	0	0	0	0	0	0
38	2	15	0	0	0	0	0	0	0
39	1	15	0	0	0	0	0	0	0
40	1	15	0	0	0	0	0	0	0
41	2	15	0	0	0	0	0	0	0
42	2	15	0	0	0	0	0	0	0
43	2	15	0	0	0	0	0	0	0
44	2	15	0	0	0	0	0	0	0
45	2	15	0	2	2	2	0	0	0
46	2	15	0	2	2	2	0	0	0
47	2	15	0	2	2	2	0	0	0
48	2	15	0	2	2	2	0	0	0
49	1	16	0	0	0	0	0	0	0
50	1	16	0	0	0	0	0	0	0
51	1	16	0	0	0	0	0	0	0
52	2	16	0	0	0	0	0	0	0
53	2	16	0	0	0	0	0	0	0
54	2	16	0	0	0	0	0	0	0
55	1	16	0	0	0	0	0	0	0
56	1	16	0	0	0	0	0	0	0
57	1	16	0	2	2	2	0	0	0
58	1	16	0	2	2	2	0	0	0
59	2	16	2	0	2	2	16	4.2	19.1
60	2	17	0	0	0	0	0	0	0
61	1	17	0	0	0	0	0	0	0
62	1	17	0	0	0	0	0	0	0
63	2	17	0	0	0	0	0	0	0
64	2	17	0	0	0	0	0	0	0
65	2	17	0	0	0	0	0	0	0
66	2	17	0	0	0	0	0	0	0
67	1	17	0	0	0	0	0	0	0
68	2	17	0	0	0	0	0	0	0
69	1	17	0	2	2	2	0	0	0
70	1	17	0	2	2	2	0	0	0
71	2	17	0	2	2	2	0	0	0
72	2	17	0	2	2	3	0	0	0
73	1	17	2	0	2	1	8.9	2.9	9.6
74	2	17	2	0	2	2	9.6	3.1	15.7
75	1	18	0	0	0	0	0	0	0
76	1	18	0	0	0	0	0	0	0
77	1	18	0	0	0	0	0	0	0
78	2	18	0	0	0	0	0	0	0
79	2	18	0	0	0	0	0	0	0
80	2	18	0	0	0	0	0	0	0
81	1	18	0	0	0	0	0	0	0
82	2	18	0	0	0	0	0	0	0
83	1	18	0	2	2	2	0	0	0
84	1	18	0	2	2	2	0	0	0
85	1	18	0	2	2	2	0	0	0
86	2	18	0	2	2	2	0	0	0
87	1	18	2	0	2	2	12.8	4.8	18.9
88	2	18	2	0	2	1	7.8	7.6	4
89	1	19	0	0	0	0	0	0	0
90	1	19	0	0	0	0	0	0	0
91	1	19	0	0	0	0	0	0	0
92	2	19	0	0	0	0	0	0	0
93	2	19	0	0	0	0	0	0	0
94	1	19	0	2	2	2	0	0	0
95	2	19	0	2	2	2	0	0	0
96	2	19	0	2	2	2	0	0	0
97	2	19	0	2	2	2	0	0	0
98	2	19	0	2	2	2	0	0	0
99	1	19	2	0	2	2	15.9	5	20.9
100	2	19	2	0	2	2	13.1	3.6	14.6
1	2	20	0	0	0	0	0	0	0
2	1	20	0	0	0	0	0	0	0
3	1	20	0	0	0	0	0	0	0
4	2	20	0	0	0	0	0	0	0
5	1	20	0	2	2	3	0	0	0
6	2	20	2	0	2	2	26.3	6.9	3.3
7	2	20	2	0	2	2	22.6	7	17.9
8	1	20	2	0	2	2	21.5	5	17.9
9	2	21	0	0	0	0	0	0	0
10	2	21	0	0	0	0	0	0	0
11	1	21	0	0	0	0	0	0	0
12	1	21	0	0	0	0	0	0	0
13	2	21	0	0	0	0	0	0	0
14	1	21	0	0	0	0	0	0	0
15	2	21	0	2	2	2	0	0	0
16	2	22	0	0	0	0	0	0	0
17	1	22	0	0	0	0	0	0	0
18	1	22	0	0	0	0	0	0	0
19	1	22	0	0	0	0	0	0	0
20	1	22	0	0	0	0	0	0	0
21	1	22	0	0	0	0	0	0	0
22	1	22	0	2	2	2	0	0	0
23	2	22	0	2	2	2	0	0	0
24	1	22	0	2	2	2	0	0	0
25	1	22	0	2	2	2	0	0	0
26	2	23	0	0	0	0	0	0	0
27	2	23	0	0	0	0	0	0	0
28	2	23	0	0	0	0	0	0	0
29	1	23	0	0	0	0	0	0	0
30	1	23	0	0	0	0	0	0	0
31	1	23	0	0	0	0	0	0	0
32	2	23	0	2	2	2	0	0	0
33	1	23	0	2	2	2	0	0	0
34	1	23	0	2	2	2	0	0	0
35	1	23	0	2	2	2	0	0	0
36	1	23	0	2	2	2	0	0	0
37	2	24	0	0	0	0	0	0	0
38	1	24	0	0	0	0	0	0	0
39	1	24	0	0	0	0	0	0	0
40	2	24	0	0	0	0	0	0	0
41	2	24	0	2	2	2	0	0	0
42	1	24	0	2	2	2	0	0	0
43	2	24	0	2	2	2	0	0	0
44	2	24	0	2	2	3	0	0	0
45	2	25	0	0	0	0	0	0	0
46	1	25	0	0	0	0	0	0	0
47	1	25	0	0	0	0	0	0	0
48	1	25	0	0	0	0	0	0	0
49	1	25	0	0	0	0	0	0	0
50	2	25	0	2	2	2	0	0	0
51	2	25	0	2	2	2	0	0	0
52	2	26	0	0	0	0	0	0	0
53	2	26	0	0	0	0	0	0	0
54	2	26	0	0	0	0	0	0	0
55	1	26	0	0	0	0	0	0	0
56	2	26	0	0	0	0	0	0	0
57	1	26	0	0	0	0	0	0	0
58	2	26	0	2	2	3	0	0	0
59	1	26	0	2	2	2	0	0	0
60	2	26	0	2	2	2	0	0	0
61	1	26	2	0	2	2	26.4	7.8	2.8
62	2	27	0	0	0	0	0	0	0
63	2	27	0	0	0	0	0	0	0
64	1	27	0	0	0	0	0	0	0
65	1	27	0	0	0	0	0	0	0
66	1	27	0	0	0	0	0	0	0
67	2	27	0	0	0	0	0	0	0
68	2	27	0	0	0	0	0	0	0
69	2	27	0	0	0	0	0	0	0
70	1	27	0	0	0	0	0	0	0
71	1	27	0	0	0	0	0	0	0
72	2	27	0	0	0	0	0	0	0
73	2	27	0	2	2	2	0	0	0
74	1	27	0	2	2	2	0	0	0
75	2	27	0	2	2	2	0	0	0
76	2	27	0	2	2	3	0	0	0
77	1	27	0	2	2	2	0	0	0
78	1	27	2	0	2	2	14.9	3.2	14.1
79	2	28	0	0	0	0	0	0	0
80	2	28	0	0	0	0	0	0	0
81	1	28	0	0	0	0	0	0	0
82	1	28	0	0	0	0	0	0	0
83	2	28	0	0	0	0	0	0	0
84	1	28	0	0	0	0	0	0	0
85	2	28	0	0	0	0	0	0	0
86	2	28	0	0	0	0	0	0	0
87	2	28	0	2	2	2	0	0	0
88	2	28	0	2	2	2	0	0	0
89	2	28	2	0	2	2	16.8	5.5	8.8
90	2	29	0	0	0	0	0	0	0
91	2	29	0	0	0	0	0	0	0
92	2	29	0	0	0	0	0	0	0
93	2	29	0	0	0	0	0	0	0
94	2	29	0	0	0	0	0	0	0
95	1	29	0	0	0	0	0	0	0
96	1	29	0	0	0	0	0	0	0
97	2	29	0	0	0	0	0	0	0
98	2	29	0	2	2	2	0	0	0
99	1	29	0	2	2	2	0	0	0
100	2	29	2	0	2	2	12.4	6.3	6.8
1	1	30	0	0	0	0	0	0	0
2	1	30	0	0	0	0	0	0	0
3	2	30	0	0	0	0	0	0	0
4	2	30	0	0	0	0	0	0	0
5	2	30	0	0	0	0	0	0	0
6	1	30	0	0	0	0	0	0	0
7	1	30	0	0	0	0	0	0	0
8	1	30	0	2	2	2	0	0	0
9	1	30	0	2	2	2	0	0	0
10	2	30	2	0	2	2	16.4	4.9	18
11	2	31	0	0	0	0	0	0	0
12	2	31	0	0	0	0	0	0	0
13	2	31	0	0	0	0	0	0	0
14	1	31	0	0	0	0	0	0	0
15	1	31	0	2	2	2	0	0	0
16	2	31	0	2	2	2	0	0	0
17	1	31	0	2	2	2	0	0	0
18	2	31	2	0	2	2	12.9	4.1	12
19	2	31	2	0	2	2	21.1	4.6	14.7
20	2	32	0	0	0	0	0	0	0
21	2	32	0	0	0	0	0	0	0
22	2	32	0	0	0	0	0	0	0
23	2	32	0	0	0	0	0	0	0
24	2	32	0	0	0	0	0	0	0
25	2	32	0	0	0	0	0	0	0
26	2	32	0	2	2	2	0	0	0
27	2	32	0	2	2	2	0	0	0
28	1	32	0	2	2	2	0	0	0
29	1	32	0	2	2	2	0	0	0
30	1	33	0	0	0	0	0	0	0
31	2	33	0	0	0	0	0	0	0
32	2	33	0	0	0	0	0	0	0
33	2	33	0	0	0	0	0	0	0
34	2	33	0	0	0	0	0	0	0
35	1	33	0	0	0	0	0	0	0
36	1	33	0	0	0	0	0	0	0
37	2	33	0	0	0	0	0	0	0
38	1	33	0	2	2	2	0	0	0
39	1	33	0	2	2	2	0	0	0
40	1	33	0	2	2	2	0	0	0
41	2	33	2	0	2	2	13.1	4.7	4.4
42	1	34	0	0	0	0	0	0	0
43	2	34	0	0	0	0	0	0	0
44	2	34	0	0	0	0	0	0	0
45	2	34	0	0	0	0	0	0	0
46	1	34	0	0	0	0	0	0	0
47	1	34	0	0	0	0	0	0	0
48	1	34	0	0	0	0	0	0	0
49	1	34	0	2	2	2	0	0	0
50	2	34	2	0	2	2	15.3	4.7	11
51	1	35	0	0	0	0	0	0	0
52	2	35	0	0	0	0	0	0	0
53	2	35	0	0	0	0	0	0	0
54	1	35	0	0	0	0	0	0	0
55	1	35	0	0	0	0	0	0	0
56	1	35	0	2	2	2	0	0	0
57	2	35	0	2	2	2	0	0	0
58	1	36	0	0	0	0	0	0	0
59	1	36	0	0	0	0	0	0	0
60	2	36	0	0	0	0	0	0	0
61	2	36	0	0	0	0	0	0	0
62	2	36	0	0	0	0	0	0	0
63	2	36	0	0	0	0	0	0	0
64	2	36	0	0	0	0	0	0	0
65	2	36	0	0	0	0	0	0	0
66	1	36	0	0	0	0	0	0	0
67	2	36	0	0	0	0	0	0	0
68	2	36	0	0	0	0	0	0	0
69	1	36	0	2	2	2	0	0	0
70	2	36	0	2	2	2	0	0	0
71	2	36	2	0	2	2	15.7	5.5	12
72	1	37	0	0	0	0	0	0	0
73	1	37	0	0	0	0	0	0	0
74	2	37	0	0	0	0	0	0	0
75	1	37	0	0	0	0	0	0	0
76	1	37	0	0	0	0	0	0	0
77	1	37	0	0	0	0	0	0	0
78	1	37	0	0	0	0	0	0	0
79	2	37	0	2	2	2	0	0	0
80	2	37	0	2	2	2	0	0	0
81	1	37	0	2	2	2	0	0	0
82	1	37	0	2	2	2	0	0	0
83	1	37	0	2	2	2	0	0	0
84	1	37	2	0	2	2	15.6	4.8	7.6
85	2	37	2	0	2	2	12.7	3.9	27.8
86	1	38	0	0	0	0	0	0	0
87	1	38	0	0	0	0	0	0	0
88	1	38	0	0	0	0	0	0	0
89	1	38	0	0	0	0	0	0	0
90	2	38	0	0	0	0	0	0	0
91	1	38	0	0	0	0	0	0	0
92	2	38	0	2	2	2	0	0	0
93	2	38	2	0	2	2	20.2	5.6	13.9
94	1	38	2	0	2	2	16.3	2.8	22.6
95	2	38	2	0	2	2	14.8	4.3	11.4
96	2	39	0	0	0	0	0	0	0
97	2	39	0	0	0	0	0	0	0
98	1	39	0	2	2	2	0	0	0
99	1	39	0	2	2	2	0	0	0
100	2	39	0	2	2	2	0	0	0
1	2	40	2	0	2	2	15.4	3.7	13.6
2	2	40	0	0	0	0	0	0	0
3	2	40	0	0	0	0	0	0	0
4	1	40	0	0	0	0	0	0	0
5	2	40	0	0	0	0	0	0	0
6	2	40	0	0	0	0	0	0	0
7	2	40	0	0	0	0	0	0	0
8	1	40	0	0	0	0	0	0	0
9	2	40	0	2	2	2	0	0	0
10	1	40	0	2	2	2	0	0	0
11	1	40	0	2	2	2	0	0	0
12	1	40	0	2	2	2	0	0	0
13	1	40	0	2	2	2	0	0	0
14	1	41	0	0	0	0	0	0	0
15	1	41	0	2	2	2	0	0	0
16	2	41	0	2	2	2	0	0	0
17	1	41	0	2	2	2	0	0	0
18	1	41	0	2	2	3	0	0	0
19	1	41	2	0	2	2	17.4	5.5	8.1
20	2	42	0	0	0	0	0	0	0
21	2	42	0	0	0	0	0	0	0
22	2	42	0	0	0	0	0	0	0
23	1	42	0	0	0	0	0	0	0
24	2	42	0	0	0	0	0	0	0
25	1	42	0	0	0	0	0	0	0
26	2	42	0	2	2	2	0	0	0
27	2	42	2	0	2	2	18.3	3.4	13.3
28	2	43	0	0	0	0	0	0	0
29	2	43	0	0	0	0	0	0	0
30	2	43	0	0	0	0	0	0	0
31	1	43	0	0	0	0	0	0	0
32	1	43	0	0	0	0	0	0	0
33	2	43	0	0	0	0	0	0	0
34	1	43	0	0	0	0	0	0	0
35	1	43	0	0	0	0	0	0	0
36	1	43	0	0	0	0	0	0	0
37	1	43	0	0	0	2	0	0	0
38	1	43	0	0	0	0	0	0	0
39	2	43	0	2	2	2	0	0	0
40	1	43	2	0	2	2	25.2	7.4	5.7
41	2	44	0	0	0	0	0	0	0
42	2	44	0	0	0	0	0	0	0
43	2	44	0	0	0	0	0	0	0
44	2	44	0	0	0	0	0	0	0
45	2	44	0	0	0	0	0	0	0
46	1	44	0	0	0	0	0	0	0
47	1	44	0	0	0	0	0	0	0
48	1	44	0	0	0	0	0	0	0
49	2	44	2	0	2	2	15.7	4.2	11.6
50	2	44	2	0	2	2	16.8	4.5	4.9
51	2	45	0	0	0	0	0	0	0
52	1	45	0	0	0	0	0	0	0
53	1	45	0	0	0	0	0	0	0
54	1	45	0	0	0	0	0	0	0
55	2	45	0	2	2	2	0	0	0
56	2	46	0	0	0	0	0	0	0
57	2	46	0	0	0	0	0	0	0
58	2	46	0	0	0	0	0	0	0
59	2	46	0	0	0	0	0	0	0
60	2	46	0	0	0	0	0	0	0
61	2	46	0	0	0	0	0	0	0
62	2	46	0	0	0	0	0	0	0
63	1	46	0	0	0	0	0	0	0
64	1	46	0	2	2	2	0	0	0
65	2	46	0	2	2	2	0	0	0
66	1	46	0	2	2	2	0	0	0
67	1	46	2	0	2	2	20.7	4.8	11.4
68	2	47	0	0	0	0	0	0	0
69	2	47	0	0	0	0	0	0	0
70	2	47	0	0	0	0	0	0	0
71	2	47	0	0	0	0	0	0	0
72	2	47	0	0	0	0	0	0	0
73	1	47	0	0	0	0	0	0	0
74	1	47	0	0	0	0	0	0	0
75	1	47	0	0	0	0	0	0	0
76	1	47	0	0	0	0	0	0	0
77	1	47	0	0	0	0	0	0	0
78	2	47	0	2	2	3	0	0	0
79	2	47	0	2	2	2	0	0	0
80	1	48	0	0	0	0	0	0	0
81	1	48	0	0	0	0	0	0	0
82	2	48	0	0	0	0	0	0	0
83	2	48	0	2	2	2	0	0	0
84	1	48	0	2	2	3	0	0	0
85	1	48	0	2	2	3	0	0	0
86	2	48	0	2	2	2	0	0	0
87	1	48	0	2	2	2	0	0	0
88	2	48	2	0	2	1	3.8	10.4	6.1
89	2	49	0	0	0	0	0	0	0
90	2	49	0	0	0	0	0	0	0
91	2	49	0	0	0	0	0	0	0
92	1	49	0	0	0	0	0	0	0
93	2	49	0	2	2	3	0	0	0
94	2	49	0	2	2	2	0	0	0
95	1	49	0	2	2	2	0	0	0
96	2	49	2	0	2	2	11.6	6.7	7.5
97	1	49	2	0	2	2	21	5.5	11.3
98	1	49	2	0	2	1	15	5.4	5.1
99	1	49	2	0	2	2	23.1	6.1	2.8
100	2	49	2	0	2	1	10.9	3.1	11.5
1	1	50	0	0	0	0	0	0	0
2	2	50	0	0	0	0	0	0	0
3	2	50	0	0	0	0	0	0	0
4	1	50	2	0	2	2	22.2	6.8	3.4
5	1	51	0	0	0	0	0	0	0
6	1	51	0	0	0	0	0	0	0
7	2	51	0	0	0	0	0	0	0
8	1	51	0	0	0	0	0	0	0
9	1	51	0	0	0	0	0	0	0
10	2	51	0	0	0	0	0	0	0
11	1	51	0	0	0	0	0	0	0
12	1	51	0	2	2	2	0	0	0
13	2	51	0	2	2	2	0	0	0
14	1	51	2	0	2	2	24.6	4	6.8
15	1	52	0	0	0	0	0	0	0
16	1	52	0	0	0	0	0	0	0
17	1	52	0	0	0	0	0	0	0
18	1	52	0	0	0	0	0	0	0
19	2	52	0	2	2	2	0	0	0
20	1	52	0	2	2	2	0	0	0
21	2	52	0	2	2	2	0	0	0
22	1	52	2	0	2	1	19.7	3.7	8.4
23	1	53	0	0	0	0	0	0	0
24	1	53	0	0	0	0	0	0	0
25	1	53	0	0	0	0	0	0	0
26	2	53	0	0	0	0	0	0	0
27	2	53	0	0	0	0	0	0	0
28	2	53	0	0	0	0	0	0	0
29	1	53	0	0	0	0	0	0	0
30	1	53	0	2	2	2	0	0	0
31	1	53	0	2	2	2	0	0	0
32	2	53	0	2	2	2	0	0	0
33	2	53	0	2	2	2	0	0	0
34	1	54	0	0	0	0	0	0	0
35	1	54	0	0	0	0	0	0	0
36	1	54	0	0	0	0	0	0	0
37	1	54	0	0	0	0	0	0	0
38	2	54	0	0	0	0	0	0	0
39	2	54	0	0	0	0	0	0	0
40	1	54	0	2	2	2	0	0	0
41	1	54	2	0	2	2	18.8	4.5	14.9
42	2	54	2	0	2	2	22.6	5.1	8.6
43	1	55	0	0	0	0	0	0	0
44	2	55	0	0	0	0	0	0	0
45	2	55	0	0	0	0	0	0	0
46	2	55	0	0	0	0	0	0	0
47	1	55	0	2	2	2	0	0	0
48	1	55	0	2	2	3	0	0	0
49	1	56	0	0	0	0	0	0	0
50	1	56	0	0	0	0	0	0	0
51	1	56	0	0	0	0	0	0	0
52	1	56	0	0	0	0	0	0	0
53	2	56	0	0	0	0	0	0	0
54	2	56	0	0	0	0	0	0	0
55	2	56	0	0	0	0	0	0	0
56	2	56	0	0	0	0	0	0	0
57	2	56	0	0	0	0	0	0	0
58	1	56	0	0	0	0	0	0	0
59	2	56	0	0	0	0	0	0	0
60	2	56	0	0	0	0	0	0	0
61	2	56	0	2	2	2	0	0	0
62	2	56	2	0	2	2	14.8	4.3	20.4
63	1	56	2	0	2	2	15.4	5.7	9.4
64	1	57	0	0	0	0	0	0	0
65	2	57	0	0	0	0	0	0	0
66	2	57	0	0	0	0	0	0	0
67	2	57	0	0	0	0	0	0	0
68	2	57	0	0	0	0	0	0	0
69	2	57	0	0	0	0	0	0	0
70	2	57	0	2	2	2	0	0	0
71	1	57	0	2	2	2	0	0	0
72	1	57	0	2	2	2	0	0	0
73	2	57	0	2	2	2	0	0	0
74	2	57	0	2	2	2	0	0	0
75	1	58	0	0	0	0	0	0	0
76	1	58	0	0	0	0	0	0	0
77	2	58	0	0	0	0	0	0	0
78	2	58	0	0	0	0	0	0	0
79	2	58	0	0	0	0	0	0	0
80	2	58	0	0	0	0	0	0	0
81	2	58	0	0	0	0	0	0	0
82	1	58	0	0	0	0	0	0	0
83	1	58	0	0	0	0	0	0	0
84	2	58	0	0	0	0	0	0	0
85	1	58	0	2	2	2	0	0	0
86	1	58	0	2	2	2	0	0	0
87	1	58	0	2	2	2	0	0	0
88	1	58	0	2	2	2	0	0	0
89	1	58	2	0	2	2	21.4	6.5	3.1
90	2	58	2	0	2	2	14.1	5.9	16
91	2	59	0	0	0	0	0	0	0
92	2	59	0	0	0	0	0	0	0
93	2	59	0	0	0	0	0	0	0
94	1	59	0	2	2	2	0	0	0
95	1	59	0	2	2	3	0	0	0
96	2	59	0	2	2	2	0	0	0
97	2	59	0	2	2	2	0	0	0
98	2	59	0	2	2	2	0	0	0
99	2	59	2	0	2	2	14.3	3.9	15.3
100	2	59	2	0	2	3	19.7	3.7	11.1
1	1	60	0	0	0	0	0	0	0
2	1	60	0	0	0	0	0	0	0
3	1	60	0	0	0	0	0	0	0
4	1	60	0	0	0	0	0	0	0
5	1	60	0	0	0	0	0	0	0
6	1	60	0	0	0	0	0	0	0
7	1	60	0	0	0	0	0	0	0
8	2	60	0	0	0	0	0	0	0
9	2	60	0	0	0	0	0	0	0
10	2	60	0	0	0	0	0	0	0
11	2	60	0	0	0	0	0	0	0
12	1	60	0	0	0	0	0	0	0
13	2	60	0	0	0	0	0	0	0
14	1	60	0	2	2	2	0	0	0
15	2	60	0	2	2	2	0	0	0
16	1	61	0	0	0	0	0	0	0
17	1	61	0	0	0	0	0	0	0
18	1	61	0	0	0	0	0	0	0
19	1	61	0	0	0	0	0	0	0
20	1	61	0	0	0	0	0	0	0
21	2	61	0	0	0	0	0	0	0
22	2	61	0	0	0	0	0	0	0
23	2	61	0	0	0	0	0	0	0
24	1	61	0	0	0	0	0	0	0
25	2	61	0	2	2	2	0	0	0
26	2	61	0	2	2	2	0	0	0
27	1	61	0	2	2	2	0	0	0
28	2	61	0	2	2	2	0	0	0
29	2	61	2	0	2	2	16.8	4.5	10.4
30	1	62	0	0	0	0	0	0	0
31	1	62	0	0	0	0	0	0	0
32	2	62	0	0	0	0	0	0	0
33	2	62	0	0	0	0	0	0	0
34	1	62	0	0	0	0	0	0	0
35	1	62	0	2	2	2	0	0	0
36	1	62	0	2	2	2	0	0	0
37	1	62	0	2	2	2	0	0	0
38	2	62	0	2	2	2	0	0	0
39	1	63	0	0	0	0	0	0	0
40	1	63	0	0	0	0	0	0	0
41	1	63	0	0	0	0	0	0	0
42	1	63	0	0	0	0	0	0	0
43	2	63	0	0	0	0	0	0	0
44	1	63	0	0	0	0	0	0	0
45	2	63	0	0	0	0	0	0	0
46	1	63	0	0	0	0	0	0	0
47	2	63	2	0	2	2	17.4	4.2	7.8
48	1	64	0	0	0	0	0	0	0
49	1	64	0	0	0	0	0	0	0
50	2	64	0	0	0	0	0	0	0
51	2	64	2	0	2	2	10.2	3.1	16.3
52	1	65	0	0	0	0	0	0	0
53	1	65	0	0	0	0	0	0	0
54	1	65	0	0	0	0	0	0	0
55	2	65	0	0	0	0	0	0	0
56	2	65	0	0	0	0	0	0	0
57	2	65	0	0	0	0	0	0	0
58	2	65	0	0	0	0	0	0	0
59	1	65	0	2	2	2	0	0	0
60	1	65	0	2	2	2	0	0	0
61	1	65	2	0	2	2	20	5.9	6.6
62	2	66	0	0	0	0	0	0	0
63	2	66	0	0	0	0	0	0	0
64	2	66	0	0	0	0	0	0	0
65	1	66	0	0	0	0	0	0	0
66	2	66	0	2	2	2	0	0	0
67	2	66	0	2	2	2	0	0	0
68	2	66	0	2	2	2	0	0	0
69	2	66	0	2	2	2	0	0	0
70	1	67	0	0	0	0	0	0	0
71	1	67	0	0	0	0	0	0	0
72	2	67	0	0	0	0	0	0	0
73	2	67	0	0	0	0	0	0	0
74	2	67	0	0	0	0	0	0	0
75	2	67	0	0	0	0	0	0	0
76	2	67	0	0	0	0	0	0	0
77	1	67	0	2	2	3	0	0	0
78	1	67	0	2	2	2	0	0	0
79	1	67	0	2	2	2	0	0	0
80	1	68	0	0	0	0	0	0	0
81	1	68	0	0	0	0	0	0	0
82	2	68	0	0	0	0	0	0	0
83	2	68	0	0	0	0	0	0	0
84	2	68	0	0	0	0	0	0	0
85	2	68	0	0	0	0	0	0	0
86	1	68	0	0	0	0	0	0	0
87	1	68	0	2	2	2	0	0	0
88	2	68	0	2	2	2	0	0	0
89	1	68	0	2	2	2	0	0	0
90	1	69	0	0	0	0	0	0	0
91	1	69	0	0	0	0	0	0	0
92	2	69	0	0	0	0	0	0	0
93	2	69	0	0	0	0	0	0	0
94	2	69	0	0	0	0	0	0	0
95	2	69	0	0	0	0	0	0	0
96	2	69	0	0	0	0	0	0	0
97	2	69	0	0	0	0	0	0	0
98	1	69	0	2	2	2	0	0	0
99	2	69	0	2	2	2	0	0	0
100	2	69	0	2	2	3	0	0	0
1	1	70	0	0	0	0	0	0	0
2	1	70	0	0	0	0	0	0	0
3	1	70	0	0	0	0	0	0	0
4	1	70	0	0	0	0	0	0	0
5	1	70	0	0	0	0	0	0	0
6	2	70	0	0	0	0	0	0	0
7	2	70	0	0	0	0	0	0	0
8	2	70	0	0	0	0	0	0	0
9	2	70	0	0	0	0	0	0	0
10	2	70	0	0	0	0	0	0	0
11	2	70	0	0	0	0	0	0	0
12	1	70	0	2	2	2	0	0	0
13	1	70	0	2	2	3	0	0	0
14	1	70	0	2	2	2	0	0	0
15	1	71	0	0	0	0	0	0	0
16	1	71	0	0	0	0	0	0	0
17	2	71	0	0	0	0	0	0	0
18	2	71	0	0	0	0	0	0	0
19	1	71	0	0	0	0	0	0	0
20	1	71	0	0	0	0	0	0	0
21	2	71	0	2	2	2	0	0	0
22	1	71	0	2	2	3	0	0	0
23	1	71	0	2	2	2	0	0	0
24	2	71	0	2	2	2	0	0	0
25	1	71	0	2	2	2	0	0	0
26	1	71	2	0	2	1	13.3	4.6	3.5
27	1	72	0	0	0	0	0	0	0
28	1	72	0	0	0	0	0	0	0
29	2	72	0	0	0	0	0	0	0
30	1	72	0	0	0	0	0	0	0
31	1	72	0	2	2	2	0	0	0
32	2	72	2	0	2	2	22.9	3.9	15.2
33	1	73	0	0	0	0	0	0	0
34	1	73	0	0	0	0	0	0	0
35	2	73	0	0	0	0	0	0	0
36	2	73	0	0	0	0	0	0	0
37	2	73	0	0	0	0	0	0	0
38	2	73	0	0	0	0	0	0	0
39	2	73	0	0	0	0	0	0	0
40	2	73	0	0	0	0	0	0	0
41	1	73	0	0	0	0	0	0	0
42	2	73	0	2	2	2	0	0	0
43	1	73	0	2	2	2	0	0	0
44	1	73	0	2	2	2	0	0	0
45	2	73	0	2	2	2	0	0	0
46	2	73	0	2	2	2	0	0	0
47	2	73	0	2	2	2	0	0	0
48	2	73	2	0	2	1	12.6	2	8.8
49	1	74	0	0	0	0	0	0	0
50	1	74	0	0	0	0	0	0	0
51	2	74	0	0	0	0	0	0	0
52	2	74	0	0	0	0	0	0	0
53	2	74	0	0	0	0	0	0	0
54	2	74	0	0	0	0	0	0	0
55	2	74	0	0	0	0	0	0	0
56	2	74	0	0	0	0	0	0	0
57	1	74	0	0	0	0	0	0	0
58	2	74	0	0	0	0	0	0	0
59	1	74	0	2	2	2	0	0	0
60	1	74	0	2	2	2	0	0	0
61	1	74	0	2	2	2	0	0	0
62	1	74	2	0	2	2	11.9	4	7.8
63	1	75	0	0	0	0	0	0	0
64	1	75	0	0	0	0	0	0	0
65	2	75	0	0	0	0	0	0	0
66	2	75	0	0	0	0	0	0	0
67	1	75	0	2	2	2	0	0	0
68	2	75	0	2	2	2	0	0	0
69	1	75	0	2	2	2	0	0	0
70	1	75	0	2	2	2	0	0	0
71	1	75	0	2	2	2	0	0	0
72	1	76	0	0	0	0	0	0	0
73	1	76	0	0	0	0	0	0	0
74	2	76	0	0	0	0	0	0	0
75	2	76	0	0	0	0	0	0	0
76	2	76	0	0	0	0	0	0	0
77	1	76	0	2	2	2	0	0	0
78	2	77	0	0	0	0	0	0	0
79	2	77	0	0	0	0	0	0	0
80	2	77	0	0	0	0	0	0	0
81	2	77	0	2	2	3	0	0	0
82	2	77	0	2	2	2	0	0	0
83	1	78	0	0	0	0	0	0	0
84	2	78	0	0	0	0	0	0	0
85	2	78	0	0	0	0	0	0	0
86	1	78	0	0	0	0	0	0	0
87	2	78	0	0	0	0	0	0	0
88	2	78	0	0	0	0	0	0	0
89	2	78	0	0	0	0	0	0	0
90	1	78	0	2	2	2	0	0	0
91	1	78	0	2	2	2	0	0	0
92	1	78	0	2	2	3	0	0	0
93	1	78	0	2	2	2	0	0	0
94	2	78	0	2	2	2	0	0	0
95	1	79	0	0	0	0	0	0	0
96	1	79	0	0	0	0	0	0	0
97	2	79	0	0	0	0	0	0	0
98	2	79	0	0	0	0	0	0	0
99	1	79	0	0	0	0	0	0	0
100	2	79	0	2	2	3	0	0	0
